# Supplementary material for: Emergence of SARS-CoV-2 subgenomic RNAs that enhance viral fitness and immune evasion
Source: PLoS Biol. 2025 Jan 21;23(1):e3002982. doi: 10.1371/journal.pbio.3002982 (PMC11774490; doi:10.1371/journal.pbio.3002982)
Supplement: S5 Table — (XLSX) [file pbio.3002982.s016.xlsx]

## Sheet: Global
strain	gisaid_epi_isl	genbank_accession	originating_lab	submitting_lab	author
hCoV-19/Wuhan/Hu-1/2019	EPI_ISL_402125	MN908947.3	National Institute for Communicable Disease Control and Prevention (ICDC) Chinese Center for Disease Control and Prevention (China CDC)	National Institute for Communicable Disease Control and Prevention (ICDC) Chinese Center for Disease Control and Prevention (China CDC)	Zhang et al (https://dx.doi.org/10.1038/s41586-020-2008-3)
hCoV-19/Wuhan/WH01/2019	EPI_ISL_406798	LR757998.1	General Hospital of Central Theater Command of People's Liberation Army of China	BGI & Institute of Microbiology, Chinese Academy of Sciences & Shandong First Medical University & Shandong Academy of Medical Sciences & General Hospital of Central Theater Command of People's Liberation Army of China	Weijun Chen et al (https://dx.doi.org/10.1016/S0140-6736(20)30251-8)
hCoV-19/India/MH-1-27/2020	EPI_ISL_413522		Indian Council of Medical Research - National Institute of Virology	National Influenza Center, Indian Council of Medical Research - National Institute of Virology	Potdar et al A (https://dx.doi.org/10.4103/ijmr.IJMR_663_20)
hCoV-19/USA/WI-CDC-03041142-001/2020	EPI_ISL_408670	MT039887.1	Wisconsin Department of Health Services	Pathogen Discovery, Respiratory Viruses Branch, Division of Viral Diseases, Centers for Disease Control and Prevention	Jing Zhang et al (https://dx.doi.org/10.1101/2020.03.09.20032896)
hCoV-19/HongKong/HKU-200723-093/2020	EPI_ISL_497860		Department of Microbiology, The University of Hong Kong	Department of Microbiology, The University of Hong Kong	Kelvin K.W. To et al
hCoV-19/UnitedArabEmirates/skmc-0532493/2020	EPI_ISL_582619		Sheikh Khalifa Medical City	Molecular/Surveillance lab Sheikh Khalifa Medical City	Amirtharaj Francis et al
hCoV-19/UnitedArabEmirates/skmc-002/2020	EPI_ISL_582612		Sheikh Khalifa Medical City	Molecular/Surveillance lab Sheikh Khalifa Medical City	Amirtharaj Francis et al
hCoV-19/Japan/PG-0015/2020	EPI_ISL_479799		Sapporo City Institute of Public Health	Pathogen Genomics Center, National Institute of Infectious Diseases	Tsuyoshi Sekizuka et al A (https://www.medrxiv.org/content/10.1101/2020.07.01.20143958v1)
hCoV-19/Netherlands/NB-RIVM-10300/2020	EPI_ISL_636504		Dutch COVID-19 response team	National Institute for Public Health and the Environment (RIVM)	Adam Meijer et al
hCoV-19/Australia/VIC03/2020	EPI_ISL_416411		Victorian Infectious Diseases Reference Laboratory (VIDRL)	Victorian Infectious Diseases Reference Laboratory and Microbiological Diagnostic Unit Public Health Laboratory, Doherty Institute	Caly L. et al A (https://dx.doi.org/10.1101/2020.05.12.20099929)
hCoV-19/Mexico/JAL-InDRE-11/2020	EPI_ISL_455435		Instituto de Diagnostico y Referencia Epidemiologicos (INDRE)	Instituto de Diagnostico y Referencia Epidemiologicos (INDRE)	Garces-Ayala Fabiola. Taboada Ram√≠rez Blanca. Ramirez-Gonzalez Ernesto et al
hCoV-19/Taiwan/CGMH-CGU-01/2020	EPI_ISL_411915	MT192759.1	Laboratory Medicine	Department of Laboratory Medicine, Lin-Kou Chang Gung Memorial Hospital, Taoyuan, Taiwan.	Kuo-Chien Tsao et al A (https://dx.doi.org/10.1080/22221751.2020.1782271)
hCoV-19/Norway/02295/2020	EPI_ISL_2333082		Ostfold Hospital Trust - Kalnes, Centre for Laboratory Medicine, Section for gene technology and infection serology	Norwegian Institute of Public Health, Department of Virology	Kathrine Stene-Johansen et al
hCoV-19/NewZealand/20VR1499/2020	EPI_ISL_456221	MZ331947.1	PathLab Bay of Plenty	Institute of Environmental Science and Research (ESR)	Matt Storey et al A
hCoV-19/Japan/DP0690/2020	EPI_ISL_416615		Japanese Quarantine Stations	Pathogen Genomics Center, National Institute of Infectious Diseases	Tsuyoshi Sekizuka et al B (https://dx.doi.org/10.1101/2020.03.23.20041970)
hCoV-19/Australia/VIC15/2020	EPI_ISL_419735		Victorian Infectious Diseases Reference Laboratory (VIDRL)	Victorian Infectious Diseases Reference Laboratory and Microbiological Diagnostic Unit Public Health Laboratory, Doherty Institute	Caly L. et al B
hCoV-19/Kazakhstan/NCB-1/2020	EPI_ISL_435045	MT428551.1	Laboratory of Applied Genetics	RSE "National Center for Biotechnology"	Alexandr Shevtsov et al
hCoV-19/USA/ND-NDDH-0019/2020	EPI_ISL_848548	MW685445.1	North Dakota Department of Health, Public Health Laboratory	North Dakota Department of Health, Public Health Laboratory	Lisa Wingerter et al
hCoV-19/USA/NY1-PV08001/2020	EPI_ISL_414476		MSHS Clinical Microbiology Laboratories	MSHS Pathogen Surveillance Program	Gopi Patel et al (https://dx.doi.org/10.1101/2020.04.08.20056929)
hCoV-19/NewZealand/20VR0174/2020	EPI_ISL_413490	MZ331872.1	Auckland Hospital	Institute of Environmental Science and Research (ESR)	Matt Storey et al B (https://dx.doi.org/10.1101/2020.03.15.992818)
hCoV-19/Iraq/BAS-2/2020	EPI_ISL_907075	MW546610.1	Department of Biology, University of Basrah	Department of Biology, University of Basrah	Abu-Ali et al
hCoV-19/Australia/NT02/2020	EPI_ISL_419832		Royal Darwin Hospital	Victorian Infectious Diseases Reference Laboratory and Microbiological Diagnostic Unit Public Health Laboratory, Doherty Institute	Meumann et al
hCoV-19/Australia/WA34/2020	EPI_ISL_470851		PathWest Laboratory Medicine WA	PathWest Laboratory Medicine WA	Chisha Sikazwe et al
hCoV-19/Australia/NT01/2020	EPI_ISL_419831		Royal Darwin Hospital	Victorian Infectious Diseases Reference Laboratory and Microbiological Diagnostic Unit Public Health Laboratory, Doherty Institute	Meumann et al
hCoV-19/Australia/NT04/2020	EPI_ISL_419833		Royal Darwin Hospital	Victorian Infectious Diseases Reference Laboratory and Microbiological Diagnostic Unit Public Health Laboratory, Doherty Institute	Meumann et al
hCoV-19/Japan/PG-0360/2020	EPI_ISL_684163		Pathogen Genomics Center, National Institute of Infectious Diseases	Pathogen Genomics Center, National Institute of Infectious Diseases	Tsuyoshi Sekizuka et al C
hCoV-19/Taiwan/TSGH-01/2020	EPI_ISL_426629		TSGH-CP molecular lab	TSGH-CP molecular lab	Cherng-Lih Perng et al
hCoV-19/Italy/LAZ-INMI1-cs/2020	EPI_ISL_410546		INMI Lazzaro Spallanzani IRCCS	Laboratory of Virology, INMI Lazzaro Spallanzani IRCCS	Maria R. Capobianchi et al (https://dx.doi.org/10.1002/jmv.25699)
hCoV-19/NewZealand/20VR1839/2020	EPI_ISL_456280	MZ332027.1	Southern Community Labs Dunedin	Institute of Environmental Science and Research (ESR)	Matt Storey et al A
hCoV-19/SouthKorea/Chosun-CoV15_NP/2020	EPI_ISL_1007669		Department of Internal Medicine, College of Medicine, Chosun University	Department of Internal Medicine, College of Medicine, Chosun University	Dong-Min Kim et al
hCoV-19/USA/OR-OSPHL01204/2020	EPI_ISL_2933952		Oregon State Public Health Laboratory	Oregon State Public Health Laboratory	Rafia Razzaque et al
hCoV-19/Ireland/D-NVRL-24042/2020	EPI_ISL_418583		UCD National Virus Reference Laboratory	UCD National Virus Reference Laboratory	Michael Carr et al
hCoV-19/Timor-Leste/TL25/2020	EPI_ISL_456600	MT612284.1	National Health Laboratory, Timor-Leste	Microbiological Diagnostic Unit Public Health Laboratory, The Peter Doherty Institute for Infection and Immunity	Soares da Silva et al
hCoV-19/Ireland/LH-U-MAY-000127/2020	EPI_ISL_5248056		Beaumont Hospital	Irish Coronavirus Sequencing Consortium - Maynooth University	David A Fitzpatrick et al
hCoV-19/Aruba/AW-RIVM-10122/2020	EPI_ISL_547449		Dutch COVID-19 response team	National Institute for Public Health and the Environment (RIVM)	Adam Meijer et al
hCoV-19/HongKong/CUHK-NC1996/2020	EPI_ISL_3066000		Department of Microbiology	Department of Microbiology	Zigui Chen et al
hCoV-19/NewZealand/20VR1597/2020	EPI_ISL_456224	MZ331950.1	PathLab Bay of Plenty	Institute of Environmental Science and Research (ESR)	Matt Storey et al A
hCoV-19/NewZealand/20VR1950/2020	EPI_ISL_456320	MZ332097.1	Wellington SCL	Institute of Environmental Science and Research (ESR)	Matt Storey et al A
hCoV-19/Australia/NSW1030/2020	EPI_ISL_593759		Sydney South West Pathology Service (SSWPS) - Liverpool Hospital - NSW Health Pathology	NSW Health Pathology - Institute of Clinical Pathology and Medical Research; Westmead Hospital; University of Sydney	CIDM-PH et al.
hCoV-19/Gambia/041/2020	EPI_ISL_455794		MRCG at LSHTM Genomics lab	MRCG at LSHTM Genomics laboratory	Sesay et al
hCoV-19/Pakistan/KP-RMI-01/2020	EPI_ISL_632908	MW242667.1	Genomic Sciences, Rehman Medical Institute	Genomic Sciences, Rehman Medical Institute	Ali et al
hCoV-19/Fiji/FJ008/2020	EPI_ISL_4820287		Fiji Centre for Communicable Disease Control	Microbiological Diagnostic Unit - Public Health Laboratory (MDU-PHL)	Sahukhan et al
hCoV-19/Singapore/544/2020	EPI_ISL_482682		Singapore General Hospital	Department of Microbiology	Nurdyana Abdul Rahman et al
hCoV-19/Singapore/704/2020	EPI_ISL_498602		National Public Health Laboratory, National Centre for Infectious Diseases	National Public Health Laboratory, National Centre for Infectious Diseases	Mak TM et al
hCoV-19/Singapore/753/2020	EPI_ISL_500567		Singapore General Hospital	Department of Microbiology	Nurdyana Abdul Rahman et al
hCoV-19/Malaysia/IMR_WC81523/2020	EPI_ISL_490096		Institute for Medical Research, Infectious Disease Research Centre, National Institutes of Health, Ministry of Health Malaysia	Institute for Medical Research, Infectious Disease Research Centre, National Institutes of Health, Ministry of Health Malaysia	Suppiah J et al
hCoV-19/Australia/QLD1340/2020	EPI_ISL_849683		Queensland Health Forensic and Scientific Services	Queensland Health Forensic and Scientific Services	Son Nguyen et al
hCoV-19/PapuaNewGuinea/8/2020	EPI_ISL_693478		Central Public Health Laboratory	National Public Health Laboratory, National Centre for Infectious Diseases	Tze Minn Mak et al
hCoV-19/PapuaNewGuinea/PNG3104/2020	EPI_ISL_6461967		Central Public Health Laboratory	Microbiological Diagnostic Unit - Public Health Laboratory (MDU-PHL)	Kumbu et al
hCoV-19/PapuaNewGuinea/4/2020	EPI_ISL_693474		Central Public Health Laboratory	National Public Health Laboratory, National Centre for Infectious Diseases	Tze Minn Mak et al
hCoV-19/PapuaNewGuinea/9/2020	EPI_ISL_693479		Central Public Health Laboratory	National Public Health Laboratory, National Centre for Infectious Diseases	Tze Minn Mak et al
hCoV-19/PapuaNewGuinea/36/2020	EPI_ISL_1307663		Central Public Health Laboratory	National Public Health Laboratory, National Centre for Infectious Diseases	Tze Minn Mak et al
hCoV-19/PapuaNewGuinea/12/2021	EPI_ISL_1322329		Central Public Health Laboratory	National Public Health Laboratory, National Centre for Infectious Diseases	Tze Minn Mak et al
hCoV-19/SouthKorea/KCDC07/2020	EPI_ISL_412871	MT134008.1	Division of Viral Diseases, Center for Laboratory Control of Infectious Diseases, Korea Centers for Diseases Control and Prevention	Division of Viral Diseases, Center for Laboratory Control of Infectious Diseases, Korea Centers for Diseases Control and Prevention	Jeong-Min Kim et al
hCoV-19/Thailand/Bangkok-CONI-0304/2020	EPI_ISL_693377		Ramathibodi Hospital	COVID-19 Network Investigations (CONI) Alliance	Elizabeth Batty et al
hCoV-19/Australia/NSW04/2020	EPI_ISL_417030		Centre for Infectious Diseases and Microbiology Laboratory Services	NSW Health Pathology - Institute of Clinical Pathology and Medical Research; Westmead Hospital; University of Sydney	Eden J-S et al (https://www.nature.com/articles/s41591-020-1000-7)
hCoV-19/UnitedArabEmirates/skmc-920568379/2020	EPI_ISL_582608		Sheikh Khalifa Medical City	Molecular/Surveillance lab Sheikh Khalifa Medical City	Amirtharaj Francis et al
hCoV-19/Paraguay/WOR12903A600/2020	EPI_ISL_6944538		Laboratorio Central de Salud Publica	Viral Special Pathogens Branch, Centers for Disease Control and Prevention	Cynthia V√°zquez et al
hCoV-19/Singapore/15/2020	EPI_ISL_418996		National Public Health Laboratory, National Centre for Infectious Diseases	National Public Health Laboratory, National Centre for Infectious Diseases	Mak TM et al
hCoV-19/Singapore/20/2020	EPI_ISL_418993		National Public Health Laboratory, National Centre for Infectious Diseases	National Public Health Laboratory, National Centre for Infectious Diseases	Mak TM et al
hCoV-19/USA/WA-CDC-02982585-001/2020	EPI_ISL_407214	MT020880.1	Washington State Department of Health	Pathogen Discovery, Respiratory Viruses Branch, Division of Viral Diseases, Centers for Disease Control and Prevention	Krista Queen et al
hCoV-19/Australia/QLD1150/2020	EPI_ISL_639753		Queensland Health Forensic and Scientific Services	Queensland Health Forensic and Scientific Services	Son Nguyen et al
hCoV-19/HongKong/CUHK-NC0980/2020	EPI_ISL_3065968		Department of Microbiology	Department of Microbiology	Zigui Chen et al
hCoV-19/Fiji/FJ001/2020	EPI_ISL_4820284		Fiji Centre for Communicable Disease Control	Microbiological Diagnostic Unit - Public Health Laboratory (MDU-PHL)	Sahukhan et al
hCoV-19/Australia/TAS151/2020	EPI_ISL_522611		Royal Hobart Hospital Microbiology Department	MDU-PHL	Cooley L. et al
hCoV-19/Australia/TAS275/2020	EPI_ISL_522704		Royal Hobart Hospital Microbiology Department	MDU-PHL	Cooley L. et al
hCoV-19/NewZealand/20CV0274/2020	EPI_ISL_579067		Canterbury Health Laboratories	Institute of Environmental Science and Research (ESR)	Xiaoyun Ren et al
hCoV-19/Panama/GMI-PA369010/2020	EPI_ISL_1225436		Gorgas Memorial Laboratory of Health Studies	Gorgas Memorial Laboratory of Health Studies	Yamilka Diaz et al
hCoV-19/Panama/330754/2020	EPI_ISL_496671		Gorgas Memorial Laboratory of Health Studies	Gorgas Memorial Laboratory of Health Studies	Danilo Franco et al (https://www.medrxiv.org/content/10.1101/2020.07.31.20160929v1)
hCoV-19/Panama/333668/2020	EPI_ISL_496749		Gorgas Memorial Laboratory of Health Studies	Gorgas Memorial Laboratory of Health Studies	Danilo Franco et al (https://www.medrxiv.org/content/10.1101/2020.07.31.20160929v1)
hCoV-19/Panama/GMI-PACOVIDVIRO645/2021	EPI_ISL_5196241		Gorgas Memorial Institute of Health Studies	Gorgas Memorial Institute of Health Studies	Gonzalez Claudia et al
hCoV-19/CostaRica/HNN-0454/2021	EPI_ISL_1811224		AS Barva	Inciensa, Instituto Costarricense de Investigaci√≥n y Ense√±anza en Nutrici√≥n y Salud	P√©rez-Corrales C et al
hCoV-19/Panama/GMI-PACH58093/2021	EPI_ISL_4744568		Gorgas Memorial Laboratory of Health Studies	Gorgas Memorial Laboratory of Health Studies	Gonzalez Claudia et al
hCoV-19/Panama/GMI-PA712609/2021	EPI_ISL_1503119		Gorgas Memorial Laboratory of Health Studies	Gorgas Memorial Laboratory of Health Studies	Gonzalez Claudia et al
hCoV-19/Paraguay/198448/2021	EPI_ISL_4301874		Laboratorio Central de Salud P√∫blica	Laboratorio Central de Salud P√∫blica	Sandra Gonzalez et al
hCoV-19/Panama/GMI-PA713996/2021	EPI_ISL_4744481		Gorgas Memorial Laboratory of Health Studies	Gorgas Memorial Laboratory of Health Studies	Gonzalez Claudia et al
hCoV-19/CostaRica/INC-0284/2021	EPI_ISL_1196427		LABORATORIO CLINICO CENAHCE	Inciensa, Instituto Costarricense de Investigaci√≥n y Ense√±anza en Nutrici√≥n y Salud	Francisco Duarte et al
hCoV-19/Panama/GMI-PA644784/2021	EPI_ISL_1502967		Gorgas Memorial Laboratory of Health Studies	Gorgas Memorial Laboratory of Health Studies	Gonzalez Claudia et al
hCoV-19/Nicaragua/MAN-78635/2021	EPI_ISL_9160056		CNDR	MSHS Pathogen Surveillance Program	Aubree Gordon et al
hCoV-19/CostaRica/INC-0511/2021	EPI_ISL_1827540		AREA DE SALUD SIQUIRRES	Inciensa, Instituto Costarricense de Investigaci√≥n y Ense√±anza en Nutrici√≥n y Salud	Francisco Duarte et al
hCoV-19/Belize/CML-76/2021	EPI_ISL_4296380		Central Medical Laboratory	Baylor College of Medicine	Alexander Kneubehl et al
hCoV-19/Belize/CML-91/2021	EPI_ISL_4296395		Central Medical Laboratory	Baylor College of Medicine	Alexander Kneubehl et al
hCoV-19/Belize/CML-104/2021	EPI_ISL_4296408		Central Medical Laboratory	Baylor College of Medicine	Alexander Kneubehl et al
hCoV-19/Australia/QLD03/2020	EPI_ISL_410717		Pathology Queensland	Public Health Virology Laboratory	Ben Huang et al A (https://dx.doi.org/10.2807/1560-7917.ES.2020.25.13.2000305)
hCoV-19/Australia/QLD02/2020	EPI_ISL_407896		Pathology Queensland	Public Health Virology Laboratory	Ben Huang et al B
hCoV-19/Australia/QLD01/2020	EPI_ISL_407894		Pathology Queensland	Public Health Virology Laboratory	Ben Huang et al B
hCoV-19/Somalia/CV1159/2020	EPI_ISL_2107094		National Institute of Health (NIH) - Federal Government of Somalia	African Centre of Excellence for Genomics of Infectious Diseases (ACEGID), Redeemer‚Äôs University	Olawoye et al
hCoV-19/Fiji/FJ051/2020	EPI_ISL_4820291		Fiji Centre for Communicable Disease Control	Microbiological Diagnostic Unit - Public Health Laboratory (MDU-PHL)	Sahukhan et al
hCoV-19/Fiji/FJ020/2020	EPI_ISL_4820290		Fiji Centre for Communicable Disease Control	Microbiological Diagnostic Unit - Public Health Laboratory (MDU-PHL)	Sahukhan et al
hCoV-19/Uganda/UG241/2020	EPI_ISL_1469339		MRC/UVRI & LSHTM Uganda Research Unit	Where sequence data have been generated and submitted to GISAID	Matthew Cotten et al
hCoV-19/Uganda/UG211/2020	EPI_ISL_954278		MRC/UVRI & LSHTM Uganda Research Unit	Where sequence data have been generated and submitted to GISAID	Matthew Cotten et al
hCoV-19/Uganda/UG271/2020	EPI_ISL_1469362		MRC/UVRI & LSHTM Uganda Research Unit	Where sequence data have been generated and submitted to GISAID	Matthew Cotten et al
hCoV-19/Uganda/MAKCHScov30/2021	EPI_ISL_1652073	MZ287352.1	Integrated Biorepository of H3Africa Uganda ‚Äì IBRH3AU	Molecular Biology Laboratory	Savannah Mwesigwa et al
hCoV-19/Coted-Ivoire/BKE1007-bc22/2020	EPI_ISL_1662591		Molecular diagnostic unit for viral haemorrhagic fevers and emerging viruses, Bouak√© CHU Laboratory	Project group Epidemology of Highly Pathogenic Microorganisms, Robert Koch-Institute	Chantal Akoua-Koffi et al
hCoV-19/SierraLeone/KGH-G-8626/2020	EPI_ISL_512817	MT872492.1	Kenema Government Hospital, Ministry of Health and Sanitation	Kenema Government Hospital, Ministry of Health and Sanitation	Goba et al
hCoV-19/SierraLeone/KGH-G-8669/2020	EPI_ISL_512820	MT872498.1	Kenema Government Hospital, Ministry of Health and Sanitation	Kenema Government Hospital, Ministry of Health and Sanitation	Goba et al
hCoV-19/Benin/1950/2020	EPI_ISL_476830	MT653079.1	Laboratoire des Fi√®vres H√©morragiques Virales du Benin	Charit√©-Universit√§tsmedizin Berlin	Yadouleton et al (https://www.medrxiv.org/content/10.1101/2020.06.29.20140749v1)
hCoV-19/Togo/C5960/2021	EPI_ISL_1586897		Laboratoire Biolim/FSS/UL	Unit√© Mixte Internationale TransVIHMI (UMI 233 IRD ‚Äì U1175 INSERM - Universit√© de Montpellier) IRD (Institut de recherche pour le d√©veloppement)	Mounerou SALOU et al
hCoV-19/Coted-Ivoire/BKE0042/2020	EPI_ISL_614352		Molecular diagnostic unit for viral haemorrhagic fevers and emerging viruses, Bouak√© CHU Laboratory	Project group Epidemology of Highly Pathogenic Microorganisms, Robert Koch-Institute	Chantal Akoua-Koffi et al
hCoV-19/Mali/UCRC-31/2020	EPI_ISL_812967	MW474741.1	University Clinical Research Center, University of Sciences	University Clinical Research Center, University of Sciences	Diarra et al
hCoV-19/Bahrain/341509978/2021	EPI_ISL_2715288	MZ425478.1	Communicable Disease Laboratory, Public Health Directorate	Communicable Disease Laboratory, Public Health Directorate	Alwasti et al
hCoV-19/Turkey/HSGM-AD17/2020	EPI_ISL_812897		Ministry of Health Turkey	Ministry of Health Turkey	Fatma Bayrakdar et al A
hCoV-19/Malaysia/UNIMAS-M3482/2020	EPI_ISL_718166		Ministry of Health Hospitals	Institute of Health and Community Medicine	David Perera et al
hCoV-19/Australia/SA0305/2020	EPI_ISL_468037		SA Pathology	SA Pathology	Lex Leong et al
hCoV-19/Taiwan/TSGH-29/2020	EPI_ISL_447255		TSGH-CP molecular lab	TSGH-CP molecular lab	Cherng-Lih Perng et al
hCoV-19/Taiwan/TSGH-25/2020	EPI_ISL_437336		TSGH-CP molecular lab, Division of Clinical Pathology, Department of Pathology	TSGH-CP molecular lab, Division of Clinical Pathology, Department of Pathology	Cherng-Lih Perng et al
hCoV-19/Luxembourg/LNS7580831/2020	EPI_ISL_429732		Laboratoire National de Sante, Microbiology, Virology	Laboratoire National de Sante, Microbiology, Epidemiology and Microbial Genomics	Anke Wienecke-Baldacchino et al
hCoV-19/PuertoRico/PR-CDC-03068933-001/2020	EPI_ISL_447845	MT472625.1	PR - Biological and Chemical Emergencies Lab Office of Public Health Preparedness and Response	Pathogen Discovery, Respiratory Viruses Branch, Division of Viral Diseases, Centers for Disease Control and Prevention	Krista Queen et al
hCoV-19/Belgium/ULG-10155/2020	EPI_ISL_447151		Department of Clinical Microbiology	GIGA Medical Genomics	Keith Durkin et al
hCoV-19/USA/ME-HETL-J0184/2020	EPI_ISL_755362		Maine Health and Environmental Testing Laboratory	Tewhey Lab, The Jackson Laboratory	Matluk et al
hCoV-19/UnitedArabEmirates/0107/2020	EPI_ISL_698297		Group 42 (G42) Healthcare, Abu Dhabi, United Arab Emirates; Department of Health, The United Arab Emirates	G42 Healthcare	Rong Liu et al
hCoV-19/Peru/LIM-INS-338/2020	EPI_ISL_1111236		Laboratorio de Referencia Nacional de Virus Respiratorio. Instituto Nacional de Salud Per√∫	Laboratorio de Referencia Nacional de Enteropat√≥genos. Instituto Nacional de Salud del Per√∫	Ronnie Gavilan Chavez et al
hCoV-19/Argentina/PAIS-G0070/2020	EPI_ISL_1396042		Laboratorio Central, Ministerio de Salud Cordoba	Instituto de Patologia Vegetal (CIAP-INTA) on behalf of 'Proyecto Argentino Interinstitucional de genomica de SARS-CoV-2' (PAIS Consortium)	Fern√°ndez et al
hCoV-19/EquatorialGuinea/32158/2020	EPI_ISL_953408		Laboratorio de Investigaciones de Baney	Swiss Tropical and Public Health Institute	Carlos Cortes et al hCoV-19/Argentina/PAIS-A0033/2020 EPI_ISL_792122 Laboratorio de Virolog√≠a del Hospital de Ni√±os Dr. Ricardo Gutierrez √Årea de Secuenciaci√≥n del Laboratorio de Virolog√≠a del Hospital de Ni√±os Dr. Ricardo Gutierrez on behalf of 'Proyecto Argentino Interinstitucional de genomica de SARS-CoV-2' (PAIS Consortium) Nabaes Jodar et al hCoV-19/Hungary/US-2823w/2020 EPI_ISL_477619…	Eduardo Arathoon et al
hCoV-19/Mexico/BCN-ALSR-4762/2020	EPI_ISL_730127		Sharp HealthCare Laboratory	Andersen lab at Scripps Research	SEARCH Alliance San Diego with Aaron Harding et al
hCoV-19/Mexico/AGU-InDRE-55/2020	EPI_ISL_576258		Instituto de Diagnostico y Referencia Epidemiologicos (INDRE)	Instituto de Diagnostico y Referencia Epidemiologicos (INDRE)	Gisela Barrera-Badillo et al
hCoV-19/NewZealand/20VR3755/2020	EPI_ISL_548132		Middlemore Hospital	Institute of Environmental Science and Research (ESR)	Xiaoyun Ren et al
hCoV-19/NewZealand/20VR3759/2020	EPI_ISL_548133		Middlemore Hospital	Institute of Environmental Science and Research (ESR)	Xiaoyun Ren et al
hCoV-19/Hungary/MH-13211/2020	EPI_ISL_526225		Hungarian Defence Forces Military Medical Centre	National Laboratory of Virology, Szent√°gothai Research Centre	Endre G√°bor T√≥th et al
hCoV-19/Belarus/Gomel/2021	EPI_ISL_1222766		Central Scientific Research Department, Gomel State Medical University,	Laboratory of Genomics and Bioinformatics of the Forest Research Institute of the NAS of Belarus	Stoma et al
hCoV-19/Bulgaria/21BG-NC_A000041/2020	EPI_ISL_2081908		National Center of Infectious and Parasitic Diseases	National Center of Infectious and Parasitic Diseases	Alexiev et al
hCoV-19/Malaysia/IMR_WC355250/2020	EPI_ISL_944102		Institute for Medical Research, Infectious Disease Research Centre, National Institutes of Health, Ministry of Health Malaysia	Institute for Medical Research, Infectious Disease Research Centre, National Institutes of Health, Ministry of Health Malaysia	Suppiah J et al
hCoV-19/Singapore/235/2021	EPI_ISL_1164356		National Public Health Laboratory, National Centre for Infectious Diseases	National Public Health Laboratory, National Centre for Infectious Diseases	Tze Minn Mak et al
hCoV-19/Lebanon/LAU-R52/2020	EPI_ISL_8311745		LAUMC-Rizk Hospital	Multi-Omics Laboratory - School of Pharmacy - Lebanese American University	Nancy Fayad et al
hCoV-19/Lebanon/LAU-R34/2020	EPI_ISL_8311737		LAUMC-Rizk Hospital	Multi-Omics Laboratory - School of Pharmacy - Lebanese American University	Nancy Fayad et al
hCoV-19/Lebanon/QIB-98/2021	EPI_ISL_3343317	OU606284.1	National Influenza Center	Quadram Institute Bioscience	Georgi Merhi et al
hCoV-19/Australia/SA0607/2021	EPI_ISL_812357		SA Pathology	SA Pathology	Lex Leong et al
hCoV-19/USA/CO-CDPHE-2100111732/2020	EPI_ISL_2310796		Colorado Department of Public Health and Environment	Colorado Department of Public Health and Environment	Laura Bankers et al
hCoV-19/Albania/Cento-30536457/2020	EPI_ISL_815257		Centogene	Centogene	Peter Bauer et al
hCoV-19/USA/MI-UM-10035889322/2020	EPI_ISL_583329		University of Michigan Clinical Microbiology Laboratory	Lauring Lab, University of Michigan, Department of Microbiology and Immunology	Valesano et al
hCoV-19/USA/OK-CDC-2-3693672/2020	EPI_ISL_747098	MW406550.1	Respiratory Viruses Branch, Centers for Disease Control and Prevention	Respiratory Viruses Branch, Centers for Disease Control and Prevention	Queen et al
hCoV-19/USA/KS-CDC-ASC210000371/2021	EPI_ISL_1445376	MW850998.1	Aegis Sciences Corporation	Centers for Disease Control and Prevention Division of Viral Diseases, Pathogen Discovery	Dakota Howard et al
hCoV-19/USA/FL-BPHL-0590/2021	EPI_ISL_1132338	MW689855.1	Florida Bureau of Public Health Laboratories	Florida Bureau of Public Health Laboratories	Sarah Schmedes et al
hCoV-19/Mexico/YUC-NYGC-20561-20/2020	EPI_ISL_3024071		Universidad Autonoma de Yucatan	New York Genome Center	Michael Zody et al
hCoV-19/USA/CO-CDPHE-2009192554/2020	EPI_ISL_5930528	OL408494.1	Colorado Department of Public Health and Environment	Colorado Department of Public Health and Environment	Laura Bankers et al
hCoV-19/Mexico/ZAC-InDRE-70/2020	EPI_ISL_576273		Instituto de Diagnostico y Referencia Epidemiologicos (INDRE)	Instituto de Diagnostico y Referencia Epidemiologicos (INDRE)	Ernesto Ramirez-Gonzalez et al
hCoV-19/USA/NE-F70537/2021	EPI_ISL_1121081		Nebraska Public Health Laboratory	NPHL COVID-19 Response Team	NPHL COVID-19 Response Team et al
hCoV-19/USA/DE-DHSS-F1047475/2021	EPI_ISL_849335		Delaware Public Health Lab	Delaware Public Health Lab	Gregory Hovan et al
hCoV-19/Djibouti/NAMRU3_C28/2020	EPI_ISL_3845348	MZ970743.1	Naval Medical Research Unit No. 3	Naval Medical Research Center Biological Defense Research Directorate	Catherine E. Arnold et al
hCoV-19/USA/MI-MDHHS-SC22062/2020	EPI_ISL_583519	OL825808.1	Michigan Department of Health and Human Services, Bureau of Laboratories	Michigan Department of Health and Human Services, Bureau of Laboratories	Blankenship HM et al
hCoV-19/USA/AK-PHL2587/2020	EPI_ISL_1483588	MZ246451.1	Alaska State Virology Laboratory	Alaska State Virology Laboratory	Stephanie DeRonde et al
hCoV-19/Curacao/CW-RIVM-10366/2020	EPI_ISL_636521		Dutch COVID-19 response team	National Institute for Public Health and the Environment (RIVM)	Adam Meijer et al
hCoV-19/Curacao/CW-RIVM-10365/2020	EPI_ISL_636520		Dutch COVID-19 response team	National Institute for Public Health and the Environment (RIVM)	Adam Meijer et al
hCoV-19/Curacao/CW-RIVM-10364/2020	EPI_ISL_636519		Dutch COVID-19 response team	National Institute for Public Health and the Environment (RIVM)	Adam Meijer et al
hCoV-19/Curacao/CW-RIVM-21709/2020	EPI_ISL_1014573		Dutch COVID-19 response team	National Institute for Public Health and the Environment (RIVM)	Adam Meijer et al
hCoV-19/Curacao/CW-RIVM-21708/2020	EPI_ISL_1014574		Dutch COVID-19 response team	National Institute for Public Health and the Environment (RIVM)	Adam Meijer et al
hCoV-19/Peru/CAL-UPCH-0036/2020	EPI_ISL_529073		Laboratorio de Referencia Nacional de Virus Respiratorios, Instituto Nacional de Salud Peru	Laboratorio de Gen√≥mica Microbiana, Universidad Peruana Cayetano Heredia	Pablo Tsukayama et al
hCoV-19/Germany/BW-MVZ-LS-40/2020	EPI_ISL_640257		MVZ Labor√§rzte Singen	MVZ Labor√§rzte Singen	Jonas Schmidt et al
hCoV-19/Ecuador/USFQ-214/2020	EPI_ISL_539787		Institute of Microbiology, Universidad San Francisco de Quito	Institute of Microbiology, Universidad San Francisco de Quito	Andrea Macias et al
hCoV-19/Maldives/MAV09481/2020	EPI_ISL_3275392		Indira Gandhi Memorial Hospital	Indira Gandhi Memorial Hospital	Dr. Milza Abdul Muhsin et al
hCoV-19/Maldives/MAV00499/2020	EPI_ISL_3275380		Indira Gandhi Memorial Hospital	Indira Gandhi Memorial Hospital	Dr. Milza Abdul Muhsin et al
hCoV-19/Maldives/MAV00052/2020	EPI_ISL_3275382		Indira Gandhi Memorial Hospital	Indira Gandhi Memorial Hospital	Dr. Milza Abdul Muhsin et al
hCoV-19/India/RJ-4660/2020	EPI_ISL_2106779		National Centre for Disease Control	CDFD-INSACOG	Murali Bashyam et al
hCoV-19/Australia/QLD1304/2020	EPI_ISL_693297		Queensland Health Forensic and Scientific Services	Queensland Health Forensic and Scientific Services	Son Nguyen et al
hCoV-19/SaintBarthelemy/IPG-7329/2020	EPI_ISL_613429		Institut Pasteur de la Guadeloupe	Institut Pasteur de la Guadeloupe	Marion Barbet et al
hCoV-19/Brazil/SP-05/2020	EPI_ISL_414016		Hospital S√£o Joaquim Beneficencia Portuguesa	Instituto Adolfo Lutz, Interdiciplinary Procedures Center, Strategic Laboratory	Claudio Tavares Sacchi et al A (https://dx.doi.org/10.1590/s1678-9946202062030)
hCoV-19/Suriname/SR-05/2020	EPI_ISL_517616		Academic Hospital Paramaribo	Erasmus Medical Center	Bas Oude Munnink et al
hCoV-19/USA/ME-QDX-1803/2020	EPI_ISL_604112	MW190547.1	Quest Diagnostics	Quest Diagnostics	Rosenthal et al
hCoV-19/NewZealand/20VR2006/2020	EPI_ISL_456331	MZ332134.1	Wellington SCL	Institute of Environmental Science and Research (ESR)	Matt Storey et al A
hCoV-19/Ukraine/203100353/2020	EPI_ISL_512632		National Laboratory for Influenza/Virology reference laboratory, Public Health Center of the Ministry of Health of Ukraine	Respiratory Virus Unit, Microbiology Services Colindale, Public Health England	PHE Covid Sequencing Team et al
hCoV-19/NewZealand/NZ7_virus/2020	EPI_ISL_8802835		Southern Community Laboratories	Quinones-Mateu Laboratory	Miguel Quinones-Mateu et al
hCoV-19/Cameroon/C090/2020	EPI_ISL_9579949		CREMER (Centre de Recherches sur les Maladies Emergentes et Re-emergentes)	CREMER (Centre de Recherches sur les Maladies Emergentes et Re-emergentes)	Celestin Godwe et al
hCoV-19/Croatia/52088_ID1647_5/2020	EPI_ISL_985406		Dr. Andrija Stampar‚Äú Teaching Institute of Public Health, Department of Clinical Microbiology Institute of Applied Genomics Jasmina Vranes et al hCoV-19/EquatorialGuinea/75945/2020 EPI_ISL_2002673 Laboratorio de Investigaciones de Baney Swiss Tropical and Public Health Institute Salome Hosch et al hCoV-19/Netherlands/NH-RIVM-20433/2020 EPI_ISL_728652 Dutch COVID-19 response team National Instit…	Laboratory of Infectious Diseases, Department of Biomedical and Clinical Sciences L. Sacco, University of Milan	Gaetano Brindicci et al
hCoV-19/Uganda/UG024/2020	EPI_ISL_737948		Uganda Central Public Health Lab and Uganda Virus Research Institute	MRC/UVRI & LSHTM Uganda Research Unit	Matthew Cotten et al
hCoV-19/Australia/ACT0074/2020	EPI_ISL_498534		ACT Pathology	Schwessinger Lab	Ashley Jones et al
hCoV-19/Australia/SA0212/2020	EPI_ISL_467989		SA Pathology	SA Pathology	Lex Leong et al
hCoV-19/Malawi/COM-SEQ6176/2020	EPI_ISL_8889518		Kamuzu University of Health Sciences, College of Medicine, Department of Pathology	Kamuzu University of Health Sciences, College of Medicine, Department of Pathology	Tonney Nyirenda et al
hCoV-19/Senegal/135025/2021	EPI_ISL_8527778		Institut Pasteur de Dakar	Institut Pasteur de Dakar	Diallo Amadou et al
hCoV-19/Australia/WA428/2020	EPI_ISL_672640		PathWest Laboratory Medicine WA	PathWest Laboratory Medicine WA Microbial Surveillance Unit	PathWest Laboratory Medicine WA Microbial Surveillance Unit et al
hCoV-19/Rwanda/NRLNAT4039/2021	EPI_ISL_2362526		Nucleic Acid Testing, National Reference Laboratory	GIGA Medical Genomics	Yvan Butera et al
hCoV-19/Gambia/NPHL_9901/2020	EPI_ISL_1216127		MRCG at LSHTM Genomics lab	MRCG at LSHTM Genomics lab	Abdul Karim sesay et al
hCoV-19/Australia/QLD1284/2020	EPI_ISL_1300528		Queensland Health Forensic and Scientific Services	Queensland Health Forensic and Scientific Services	Son Nguyen et al
hCoV-19/Angola/CERI-KRISP-K013657/2020	EPI_ISL_2492846		Instituto Nacional de Investiga√ß√£o em Sa√∫de	CERI, Centre for Epidemic Response and Innvoation, Stellenbosch University and KRISP, KZN Research Innovation and Sequencing Platform, UKZN.	Morais J et al
hCoV-19/Kenya/SS2906/2021	EPI_ISL_6510998	OL548956.1	Aga Khan University Hospital	KEMRI-Wellcome Trust Research Programme,Kilifi	Githinji G. et al
hCoV-19/Qatar/QA-WCMQ_FD17059311/2020	EPI_ISL_1714168		Ministry of Public Health / Hamad Medical Corporation	Weill Cornell Medical College - Qatar (WCM-Q), Genomics Core Laboratory / Qatar Genome Project (QGP)	WCMQ: Ayeda A. Ahmed et al
hCoV-19/Senegal/7970504/2021	EPI_ISL_8528435		Institut Pasteur de Dakar	Institut Pasteur de Dakar	Diallo Amadou et al
hCoV-19/Benin/249831/2021	EPI_ISL_4567027		Laboratoire des Fi√®vres H√©morragiques Virales du Benin	Institut f√ºr Virologie - Institute of Virology - Charite	Anges Yadouleton et al
hCoV-19/Benin/249979/2021	EPI_ISL_4567043		Laboratoire des Fi√®vres H√©morragiques Virales du Benin	Institut f√ºr Virologie - Institute of Virology - Charite	Anges Yadouleton et al
hCoV-19/Luxembourg/LNS5813460/2021	EPI_ISL_2401312		BioneXt Lab	Laboratoire national de sante, Microbiology, Microbial Genomics Platform	Anke Wienecke-Baldacchino et al
hCoV-19/SouthSudan/UG433/2021	EPI_ISL_2450805		National Public Health Laboratory, Ministry of Health, Ministry of Health, Republic of South Sudan	South Sudan Ministry of Health, WHO South Sudan, MRC/UVRI & LSHTM Uganda Research Unit	Joseph Francis Wamala et al
hCoV-19/Slovenia/132898/2021	EPI_ISL_1366590		Institute of Microbiology and Immunology, Faculty of Medicine, University of Ljubljana	Institute of Microbiology and Immunology, Faculty of Medicine, University of Ljubljana	Alen Suljiƒç et al
hCoV-19/SouthKorea/KDCA4929/2021	EPI_ISL_2754415		Division of Emerging Infectious Diseases, Bureau of Infectious Diseases Diagnosis Control, Korea Disease Control and Prevention Agency	Division of Emerging Infectious Diseases, Bureau of Infectious Diseases Diagnosis Control, Korea Disease Control and Prevention Agency	Jeong-Ah Kim et al
hCoV-19/CentralAfricanRepublic/24332/2021	EPI_ISL_2281247		Insitut Pasteur Bangui	Institut Pasteur de Dakar	Marie-Astrid Vernet et al
hCoV-19/Congo/RC-315/2021	EPI_ISL_6951052		Molecular Lab, National Laboratory of Public Health	Pathogen Sequencing Lab, National Institute for Biomedical Research (INRB)	Fabien Rock Niama et al
hCoV-19/DRC/INRB-RDC-674/2021	EPI_ISL_9570936		Pathogen Genomics Lab, National Institute for Biomedical Research (INRB)	Pathogen Genomics Lab, National Institute for Biomedical Research (INRB)	Placide Mbala-Kingebeni et al
hCoV-19/DRC/INRB-RDC-691/2021	EPI_ISL_9570950		Pathogen Genomics Lab, National Institute for Biomedical Research (INRB)	Pathogen Genomics Lab, National Institute for Biomedical Research (INRB)	Placide Mbala-Kingebeni et al
hCoV-19/DRC/INRB-RDC-733/2021	EPI_ISL_9570988		Pathogen Genomics Lab, National Institute for Biomedical Research (INRB)	Pathogen Genomics Lab, National Institute for Biomedical Research (INRB)	Placide Mbala-Kingebeni et al
hCoV-19/DRC/INRB-RDC-695/2021	EPI_ISL_9570954		Pathogen Genomics Lab, National Institute for Biomedical Research (INRB)	Pathogen Genomics Lab, National Institute for Biomedical Research (INRB)	Placide Mbala-Kingebeni et al
hCoV-19/Congo/RC-325/2021	EPI_ISL_6951059		Molecular Lab, National Laboratory of Public Health	Pathogen Sequencing Lab, National Institute for Biomedical Research (INRB)	Fabien Rock Niama et al
hCoV-19/Congo/RC-304/2021	EPI_ISL_6951046		Molecular Lab, National Laboratory of Public Health	Pathogen Sequencing Lab, National Institute for Biomedical Research (INRB)	Fabien Rock Niama et al
hCoV-19/Congo/RC-311/2021	EPI_ISL_6951049		Molecular Lab, National Laboratory of Public Health	Pathogen Sequencing Lab, National Institute for Biomedical Research (INRB)	Fabien Rock Niama et al
hCoV-19/Iceland/4370/2020	EPI_ISL_828062	OU165609.1	deCODE genetics	deCODE genetics	Daniel F Gudbjartsson et al A
hCoV-19/Italy/CAM-TIGEM-965/2020	EPI_ISL_837310		Istituto Zooprofilattico Sperimentale del Mezzogiorno	TIGEM	Antonio Grimaldi et al
hCoV-19/NewZealand/20CV0558/2020	EPI_ISL_649124		Waikato Hospital	Institute of Environmental Science and Research (ESR)	Xiaoyun Ren et al
hCoV-19/Portugal/PT2976/2021	EPI_ISL_1164270		Centro Hospitalar de Entre o Douro e Vouga (CHEDV)	Institute of Biomedicine (IBiMED), Universidade de Aveiro	Gabriela Moura et al
hCoV-19/Switzerland/BL-UHB-42491851/2020	EPI_ISL_930933		Clinical Virology	Clinical Bacteriology	Tim Roloff et al
hCoV-19/Curacao/CW-RIVM-11650/2021	EPI_ISL_1014585		Dutch COVID-19 response team	National Institute for Public Health and the Environment (RIVM)	Adam Meijer et al
hCoV-19/Iceland/11149/2021	EPI_ISL_3930105		The National University Hospital of Iceland	deCODE genetics	Daniel F Gudbjartsson et al A
hCoV-19/Iceland/3064/2020	EPI_ISL_826735	OU163360.1	deCODE genetics	deCODE genetics	Daniel F Gudbjartsson et al A
hCoV-19/Norway/4344/2020	EPI_ISL_775472		Vestfold Hospital, Toensberg Department of Microbiology	Norwegian Institute of Public Health, Department of Virology	Kathrine Stene-Johansen et al
hCoV-19/Iceland/5948/2020	EPI_ISL_829628	OU168050.1	deCODE genetics	deCODE genetics	Daniel F Gudbjartsson et al A
hCoV-19/Germany/un-ChVir-LB-210316-5779/2021	EPI_ISL_1988216		Labor Berlin Charit√© Vivantes GmbH / Institut f√ºr Virologie	Charit√© Universit√§tsmedizin Berlin, Institut f√ºr Virologie/Labor Berlin	Peter Menzel et al
hCoV-19/EquatorialGuinea/70483/2020	EPI_ISL_2002670		Laboratorio de Investigaciones de Baney	Swiss Tropical and Public Health Institute	Salome Hosch et al
hCoV-19/Tunisia/1890/2021	EPI_ISL_803430		Laboratory of Microbiology, National Reference Lab, Charles Nicolle Hospital; 2-University of Tunis ElManar, Faculty of Medicine of Tunis, LR99ES09, Tunis, Tunisia	Clinical and Experimental Pharmacology Lab, LR16SP02, National Center of Pharmacovigilance, University of Tunis El Manar, Tunis, Tunisia. 2-Neurodegenerative diseases and psychiatric troubles, LR18SP03, Razi Hospital, University of Tunis El Manar, Tunis, Tunisia. 3- Ministry of Health, National Observatory of New and Emerging Diseases, 1006, Tunis, Tunisia	Ilhem Boutiba-Ben Boubaker et al
hCoV-19/NewZealand/20CV0512/2020	EPI_ISL_622783		Middlemore Hospital	Institute of Environmental Science and Research (ESR)	Xiaoyun Ren et al
hCoV-19/Austria/CeMM14894/2021	EPI_ISL_3982251		3. Medizinische Abteilung, Hanusch Krankenhaus	Bergthaler laboratory, CeMM Research Center for Molecular Medicine of the Austrian Academy of Sciences	Lukas Endler et al
hCoV-19/Cameroon/CV420/2020	EPI_ISL_845553		National Public Health Laboratory, Cameroon	African Centre of Excellence for Genomics of Infectious Diseases (ACEGID), Redeemer's University	Oluniyi P.E. et al
hCoV-19/Scotland/QEUH-A378C2/2020	EPI_ISL_2751203		Respiratory Virus Unit, Microbiology Services Colindale, Public Health England	COVID-19 Genomics UK (COG-UK) Consortium	PHE Covid Sequencing Team et al
hCoV-19/SolomonIslands/SOL010/2020	EPI_ISL_4771900		National Referral Hospital Molecular Laboratory	Microbiological Diagnostic Unit - Public Health Laboratory (MDU-PHL)	Jilini et al
hCoV-19/Ireland/CN-NVRL-20IRL82714/2020	EPI_ISL_639872		National Virus Reference Laboratory	National Virus Reference Laboratory	Michael Carr et al
hCoV-19/Chile/MA-CADIUMAG-18/2020	EPI_ISL_681686		Molecular Medicine Laboratory, University of Magallanes	Centro Asistencial Docente y de Investigacion, Universidad de Magallanes	Jorge Gonz√°lez et al
hCoV-19/Chile/Santiago-PUC_MVL_0027/2020	EPI_ISL_801618	MW365175.1	Laboratory of Molecular Virology, Pontificia Universidad Cat√≥lica de Chile	MSHS Pathogen Surveillance Program	Leonardo I. Almonacid et al
hCoV-19/Curacao/CW-RIVM-21734/2020	EPI_ISL_1014549		Dutch COVID-19 response team	National Institute for Public Health and the Environment (RIVM)	Adam Meijer et al
hCoV-19/Curacao/CW-RIVM-21713/2020	EPI_ISL_1014569		Dutch COVID-19 response team	National Institute for Public Health and the Environment (RIVM)	Adam Meijer et al
hCoV-19/Curacao/CW-RIVM-21727/2020	EPI_ISL_1014556		Dutch COVID-19 response team	National Institute for Public Health and the Environment (RIVM)	Adam Meijer et al
hCoV-19/Curacao/CW-RIVM-21730/2020	EPI_ISL_1014553		Dutch COVID-19 response team	National Institute for Public Health and the Environment (RIVM)	Adam Meijer et al
hCoV-19/Curacao/CW-RIVM-11645/2021	EPI_ISL_1014589		Dutch COVID-19 response team	National Institute for Public Health and the Environment (RIVM)	Adam Meijer et al
hCoV-19/Turkey/HSGM-4747/2021	EPI_ISL_1171920		Ministry of Health Turkey	Ministry of Health Turkey	Fatma Bayrakdar et al A
hCoV-19/Poland/1104795/2020	EPI_ISL_428232		Hematology Laboratory, Section of Molecular Diagnostics, University Clinical Centre, Medical University of Gdansk	Department of Virology, Faculty of Medicine, University of Helsinki, Helsinki, Finland	Marlena Robakowska et al
hCoV-19/Madagascar/IP-01861/2020	EPI_ISL_508863		Virology Unit, Institut Pasteur de Madagascar	Virology Unit, Institut Pasteur de Madagascar	Christian Ranaivoson et al
hCoV-19/Aruba/AW-RIVM-10115/2020	EPI_ISL_547448		Dutch COVID-19 response team	National Institute for Public Health and the Environment (RIVM)	Adam Meijer et al
hCoV-19/Bahamas/33828/2020	EPI_ISL_1415410		Reference Laboratory of the Ministry of Health	Laboratory of Respiratory Viruses and Measles, Oswaldo Cruz Institute, FIOCRUZ	Paola Resende et al
hCoV-19/USA/CT-Yale-501/2020	EPI_ISL_729740		Grubaugh Lab - Yale School of Public Health	Grubaugh Lab - Yale School of Public Health	Joseph Fauver et al
hCoV-19/Senegal/1825294/2020	EPI_ISL_8525923		Institut Pasteur de Dakar	Institut Pasteur de Dakar	Diallo Amadou et al
hCoV-19/GuineaBissau/35LNSPGB/2021	EPI_ISL_2150995		Laborat√≥rio de Biologia Molecular Jean Piaget	MRCG at LSHTM, Genomics lab	Aladje Balde et al
hCoV-19/Ethiopia/AH-001/2020	EPI_ISL_2970353	MZ172407.1	Bacterial and Viral Diseases & Biotechnology and Bioinformatics, Armauer Hansen Research Institute	Bacterial and Viral Diseases & Biotechnology and Bioinformatics, Armauer Hansen Research Institute	Alemayehu et al
hCoV-19/Bahrain/341033465/2020	EPI_ISL_684032	MW345926.1	Communicable Disease Laboratory, Public Health Directorate	Communicable Disease Laboratory, Public Health Directorate	Alwasti et al
hCoV-19/France/PAC-IHU-10565_Illu1/2020	EPI_ISL_2596503		MEPHI, Aix Marseille University	MEPHI, Aix Marseille University	Anthony LEVASSEUR et al
hCoV-19/Norway/2554/2020	EPI_ISL_2426075		Ostfold Hospital Trust - Kalnes, Centre for Laboratory Medicine, Section for gene technology and infection serology	Norwegian Institute of Public Health, Department of Virology	Kathrine Stene-Johansen et al
hCoV-19/Pakistan/NIH-74/2020	EPI_ISL_1406401		Department of Virology	Department of Virology	Massab Umair et al
hCoV-19/Portugal/R140/2020	EPI_ISL_491277		Instituto Gulbenkian de Ci√™ncia	Instituto Gulbenkian de Ci√™ncia	Susana Ladeiro et al
hCoV-19/USA/OR-OHSU-0336/2020	EPI_ISL_509108		OHSU Lab Services Molecular Microbiology Lab	Oregon SARS-CoV-2 Genome Sequencing Center	Brendan L. O'Connell et al
hCoV-19/Egypt/C-CEIRS-19MOH/2020	EPI_ISL_605780		CEIRS Data Processing and Coordinating Center, St. Jude Center of Excellence for Influenza Research and Surveillance (CEIRS)	CEIRS Data Processing and Coordinating Center, St. Jude Center of Excellence for Influenza Research and Surveillance (CEIRS)	Roshdy et al
hCoV-19/Venezuela/VEN-95072/2020	EPI_ISL_476704		Incubadora Venezolana de Ciencia, Venezuela	Incubadora Venezolana de Ciencia, Venezuela / Instituto Nacional de Salud, Bogot√°, Colombia / Grupo de Investigaciones Microbiol√≥gicas-UR (GIMUR), Departamento de Biolog√≠a, Facultad de Ciencias Naturales, Universidad del Rosario, Bogot√°, Colombia / Icahn School of Medicine at Mount Sinai, New York, USA	Alberto Paniz-Mondolfi et al
hCoV-19/Chile/PUC_MVL_1039/2021	EPI_ISL_2728588		Laboratorio de Infectologia y Virologia Molecular	Laboratory of Molecular Virology, School of Medicine, Pontificia Universidad Catolica de Chile	Catalina Pardo-Roa et al
hCoV-19/Guyana/50822/2020	EPI_ISL_2225271		Caribbean Public Health Agency	Carrington Lab, Department of PreClinical Sciences, Faculty of Medical Sciences, The University of the West Indies	Nikita S. D. Sahadeo et al
hCoV-19/Aruba/AW-RIVM-14848/2021	EPI_ISL_1165607		Dutch COVID-19 response team	National Institute for Public Health and the Environment (RIVM)	Adam Meijer et al
hCoV-19/Belarus/MI-RII-MH11337S/2020	EPI_ISL_754229		The Republican Research and Practical Center for Epidemiology and Microbiology (RRPCEM)	WHO National Influenza Centre Russian Federation	Elena Gasich et al
hCoV-19/Colombia/DC-H125/2021	EPI_ISL_7307228		Hospital Universitario San Ignacio	Centro de Investigaciones en Microbiolog√≠a y Biotecnolog√≠a-UR (CIMBIUR), Facultad de Ciencias Naturales, Universidad del Rosario, Bogot√°, Colombia	Marina Mu√±oz et al
hCoV-19/Canada/NS-NML-17880/2021	EPI_ISL_1666909		NS-QEII Health Sciences Centre	National Microbiology Laboratory (NML)	Anna Majer et al
hCoV-19/Taiwan/KMU-1/2020	EPI_ISL_4169856		Dr.Chiaho Shih	Dr.Chiaho Shih	An-Ting Liou et al
hCoV-19/Lebanon/QIB-12/2020	EPI_ISL_3358467	OU600510.1	National Influenza Center	Quadram Institute Bioscience	Georgi Merhi et al
hCoV-19/SaudiArabia/640/2020	EPI_ISL_490009	MT755896.1	King Fahad Medical City	King Fahad Medical City	Alosaimi et al
hCoV-19/Pakistan/NIH-60/2020	EPI_ISL_1406394		Department of Virology	Department of Virology	Massab Umair et al
hCoV-19/Australia/QLD990/2020	EPI_ISL_530250		Queensland Health Forensic and Scientific Services, Public Health Virology	Public Health Virology Laboratory, Forensic and Scientific Services, Queensland Health	Son Nguyen et al
hCoV-19/Australia/QLD991/2020	EPI_ISL_530251		Queensland Health Forensic and Scientific Services, Public Health Virology	Public Health Virology Laboratory, Forensic and Scientific Services, Queensland Health	Son Nguyen et al
hCoV-19/Nigeria/ZA-CV531/2020	EPI_ISL_872605		Nigeria Centre for Disease Control (NCDC)	African Centre of Excellence for Genomics of Infectious Diseases (ACEGID), Redeemer's University	Oluniyi P.E. et al
hCoV-19/Australia/ACT0084/2020	EPI_ISL_498543		ACT Pathology	Schwessinger Lab	Ashley Jones et al
hCoV-19/Algeria/58/2021	EPI_ISL_4004796		NIC, Viral Respiratory Unit	Virology Departement	Fetouma Doudou et al
hCoV-19/Switzerland/ZH-ETHZ-420293/2020	EPI_ISL_1259746		Viollier AG	Department of Biosystems Science and Engineering, ETH Z√ºrich	Chaoran Chen et al
hCoV-19/Tunisia/11-MHT_9/2020	EPI_ISL_855560		Department of Virology, Principal Military Hospital of Instruction of Tunis	Bundeswehr Institute of Microbiology	Susann Handrick et al
hCoV-19/France/PAC-IHU-13455_Nova1/2020	EPI_ISL_2757543		MEPHI, Aix Marseille University	MEPHI, Aix Marseille University	Anthony LEVASSEUR et al
hCoV-19/Hungary/US-30398w/2020	EPI_ISL_677730		University of Szeged, Institute of Clinical Microbiology	National Laboratory of Virology, Szent√°gothai Research Centre	Endre G√°bor T√≥th et al
hCoV-19/HongKong/HKPU-05178/2020	EPI_ISL_1019642		Department of Health Technology and Informatics, The Hong Kong Polytechnic University	Department of Health Technology and Informatics, The Hong Kong Polytechnic University	Gilman Kit-Hang Siu et al
hCoV-19/France/ARA-HCL990000139564/2020	EPI_ISL_5314918		CNR Virus des Infections Respiratoires - France SUD	CNR Virus des Infections Respiratoires - France SUD	Antonin Bal et al
hCoV-19/France/PAC-HCL021008811701/2021	EPI_ISL_1322424		ETABLISSEMENT DE SANTE JEAN LACHENAUD	CNR Virus des Infections Respiratoires - France SUD	Antonin Bal et al
hCoV-19/France/IDF-HMN-21052270625/2020	EPI_ISL_2464879		H√¥pital Saint Antoine	Department of Virology, Henri Mondor University Hospital, Assistance Publique H√¥pitaux de Paris, Universit√© Paris-Est Cr√©teil, INSERM U955	Christophe Rodriguez et al
hCoV-19/Austria/CeMM1571/2020	EPI_ISL_854040		Austrian Agency for Health and Food Safety (AGES)	Bergthaler laboratory, CeMM Research Center for Molecular Medicine of the Austrian Academy of Sciences	Lukas Endler et al
hCoV-19/Thailand/Chonburi_MS0193/2020	EPI_ISL_768610		Regional medical sciences center 6 Chonburi	National Institute of Health, Department of Medical Sciences, Ministry of Public Health, Thailand	Pilailuk Okada et al
hCoV-19/France/un-20122310011/2020	EPI_ISL_912970		H√¥pital Henri Mondor	Department of Virology, Henri Mondor University Hospital, Assistance Publique H√¥pitaux de Paris, Universit√© Paris-Est Cr√©teil, INSERM U955	Christophe Rodriguez et al
hCoV-19/France/ARA-CFD200062319601/2020	EPI_ISL_2789853		Centre Hospitalier Universitaire Clermont-Ferrand	CHU Clermont-Ferrand, service de virologie	Bisseux Maxime et al
hCoV-19/Australia/NSW1195/2020	EPI_ISL_667795		South Eastern Area Laboratory Services (SEALS)	NSW Health Pathology - Institute of Clinical Pathology and Medical Research; Westmead Hospital; University of Sydney	CIDM-PH et al.
hCoV-19/Tahiti/HCL021013236801/2021	EPI_ISL_1371898		C H DE LA POLYNESIE FRANCAISE	CNR Virus des Infections Respiratoires - France SUD	Antonin Bal et al
hCoV-19/Australia/NSW1500/2021	EPI_ISL_914876		Sydney South West Pathology Service (SSWPS) - Royal Prince Alfred Hospital - NSW Health Pathology	NSW Health Pathology - Institute of Clinical Pathology and Medical Research; Westmead Hospital; University of Sydney	CIDM-PH et al.
hCoV-19/Denmark/DCGC-12756/2020	EPI_ISL_682937		Department of Virus and Microbiological Special Diagnostics, Statens Serum Institut, Copenhagen, Denmark	Albertsen Lab, Department of Chemistry and Bioscience, Aalborg University, Denmark	Danish Covid-19 Genome Consortium et al
hCoV-19/Tahiti/HCL021013314001/2021	EPI_ISL_1371900		C H DE LA POLYNESIE FRANCAISE	CNR Virus des Infections Respiratoires - France SUD	Antonin Bal et al
hCoV-19/Indonesia/TN-LIPI034/2020	EPI_ISL_1020204		DD Klinik Ciputat, South Tangerang, Banten	Biosafety Level-3 Laboratory, Indonesian Institute of Sciences (LIPI)	Anggia Prasetyoputri et al
hCoV-19/Pakistan/NIH-49/2020	EPI_ISL_1385786		Department of Virology	Department of Virology	Massab Umair et al
hCoV-19/India/GJ-GBRC-431a/2020	EPI_ISL_586567		Saikrishna Hospital,Mehsana	Gujarat Biotechnology Research Centre	Zarna Patel et al
hCoV-19/Australia/QLD1344/2020	EPI_ISL_849686		Queensland Health Forensic and Scientific Services	Queensland Health Forensic and Scientific Services	Son Nguyen et al
hCoV-19/Australia/WA136/2020	EPI_ISL_596699		PathWest Laboratory Medicine WA	PathWest Laboratory Medicine WA Microbial Surveillance Unit	PathWest Laboratory Medicine WA Microbial Surveillance Unit et al
hCoV-19/UnitedArabEmirates/3318/2020	EPI_ISL_859734		BTC, Khalifa University	BTC, Khalifa University	Al Safar et al
hCoV-19/NewZealand/20CV0223/2020	EPI_ISL_548117		Canterbury Health Laboratories	Institute of Environmental Science and Research (ESR)	Xiaoyun Ren et al
hCoV-19/NewZealand/20VR3494/2020	EPI_ISL_548130		Middlemore Hospital	Institute of Environmental Science and Research (ESR)	Xiaoyun Ren et al
hCoV-19/NewZealand/20CV0362/2020	EPI_ISL_579105		LabPLUS	Institute of Environmental Science and Research (ESR)	Xiaoyun Ren et al
hCoV-19/HongKong/HKPU-10698/2021	EPI_ISL_2713220		Department of Health Technology and Informatics, The Hong Kong Polytechnic University	Department of Health Technology and Informatics, The Hong Kong Polytechnic University	Gilman Kit-Hang Siu et al
hCoV-19/HongKong/HKPU-05641/2020	EPI_ISL_2713080		Department of Health Technology and Informatics, The Hong Kong Polytechnic University	Department of Health Technology and Informatics, The Hong Kong Polytechnic University	Gilman Kit-Hang Siu et al
hCoV-19/Iran/Ghilan-M30-241/2020	EPI_ISL_1014681		National Influenza Center, Virology Department	National Influenza Center	V Salimi et al
hCoV-19/Jordan/AM-ALSR-5002/2020	EPI_ISL_730275		Biolab Diagnostic Laboratories	Andersen lab at Scripps Research	Issa Abu-Dayyeh et al
hCoV-19/Jordan/AM-ALSR-5308/2020	EPI_ISL_730544		Biolab Diagnostic Laboratories	Andersen lab at Scripps Research	Issa Abu-Dayyeh et al
hCoV-19/Iran/GRC-39982/2021	EPI_ISL_3076944		Health Reference Laboratory Qazvin University of Medical Sciences	Genetics Research Center, University of Social Welfare and Rehabilitation Sciences	Zohreh Fattahi et al
hCoV-19/Myanmar/DSMRC-004/2021	EPI_ISL_849737	MW491245.1	Special Operations Medical Research Division, Defence Services Medical Research Centre	Special Operations Medical Research Division, Defence Services Medical Research Centre	Oo et al
hCoV-19/Thailand/SamutSakhon-CONI-0343/2020	EPI_ISL_733537		Institute for Urban Disease Control and Prevention	COVID-19 Network Investigations (CONI) Alliance	Kamolthip Atsawawaranunt et al
hCoV-19/Thailand/PathumThani-CONI-0492/2021	EPI_ISL_1073984		Office of Diseases Prevention and Control Region 4 Saraburi	COVID-19 Network Investigations (CONI) Alliance	Elizabeth Batty et al
hCoV-19/Norway/6722/2020	EPI_ISL_796730		Furst Medical Laboratory	Norwegian Institute of Public Health, Department of Virology	Kathrine Stene-Johansen et al
hCoV-19/Finland/23SS10F11/2020	EPI_ISL_759796		Department of Virology and Immunology, University of Helsinki and Helsinki University Hospital, Huslab Finland	Department of Virology, Faculty of Medicine, University of Helsinki, Helsinki, Finland	Teemu Smura et al
hCoV-19/Finland/25ES3AB11/2020	EPI_ISL_759899		Department of Virology and Immunology, University of Helsinki and Helsinki University Hospital, Huslab Finland	Department of Virology, Faculty of Medicine, University of Helsinki, Helsinki, Finland	Teemu Smura et al
hCoV-19/Turkey/HSGM-4505/2020	EPI_ISL_429867		Ministry of Health Turkey	Ministry of Health Turkey	Fatma Bayrakdar et al B (https://dx.doi.org/10.1101/2020.05.15.095794)
hCoV-19/Kashgar/IVDC-01-01/2020	EPI_ISL_850950		National Institute for Viral Disease Control and Prevention, China CDC	National Institute for Viral Disease Control and Prevention, China CDC	Xiang Zhao et al
hCoV-19/Jamaica/JPL1520262/2021	EPI_ISL_8482750	OM180056.1	Biotechnology Core Facility Branch, Centers for Disease Control and Prevention	Centers for Disease Control and Prevention Division of Viral Diseases, Pathogen Discovery	Suwanie Lewis et al
hCoV-19/SaintVincentandtheGrenadines/101240/2021	EPI_ISL_6941451		The Caribbean Public Health Agency	Carrington Lab, Department of Preclinical Sciences, Faculty of Medical Sciences, The University of the West Indies, St Augustine Campus	Nikita S. D. Sahadeo et al
hCoV-19/Bonaire/BQ-RIVM-50257/2021	EPI_ISL_3771774		Dutch COVID-19 response team	National Institute for Public Health and the Environment (RIVM)	Adam Meijer et al
hCoV-19/Chile/LR-137242/2021	EPI_ISL_4005126		Genetica Molecular and Subdepartamento de Virologia ISP Chile	Instituto de Salud Publica de Chile	Karen Orostica et al
hCoV-19/Colombia/DC-UNIANDES-G029084/2021	EPI_ISL_4740130		Gencore - Universidad de los Andes	Gencore - Universidad de los Andes	Luisa Sacristan et al
hCoV-19/Venezuela/Zul378/2021	EPI_ISL_9396359		IVIC	Laboratorio de Virologia Molecular	Rossana C Jaspe et al
hCoV-19/Chile/NB-178806/2021	EPI_ISL_6675620		Genetica Molecular and Subdepartamento de Virologia ISP Chile	Instituto de Salud Publica de Chile	Karen Orostica et al
hCoV-19/Venezuela/Mer3762/2021	EPI_ISL_9345658		IVIC	Laboratorio de Virolog√≠a Molecular	Rossana C Jaspe et al
hCoV-19/Venezuela/Bol1349/2021	EPI_ISL_9396351		IVIC	Laboratorio de Virologia Molecular	Rossana C Jaspe et al
hCoV-19/Venezuela/Bol3611/2021	EPI_ISL_9396356		IVIC	Laboratorio de Virologia Molecular	Rossana C Jaspe et al
hCoV-19/Jordan/AM-ALSR-2579/2020	EPI_ISL_635778		Biolab Diagnostic Laboratories	Andersen lab at Scripps Research	Issa Abu-Dayyeh et al
hCoV-19/Jordan/AM-ALSR-2586/2020	EPI_ISL_635782		Biolab Diagnostic Laboratories	Andersen lab at Scripps Research	Issa Abu-Dayyeh et al
hCoV-19/Singapore/1430/2020	EPI_ISL_693318		National Public Health Laboratory, National Centre for Infectious Diseases	National Public Health Laboratory, National Centre for Infectious Diseases	Tze Minn Mak et al
hCoV-19/Indonesia/BA-EIJK-UNWAR-329/2021	EPI_ISL_2101302		RSUD Mangusada	Eijkman Institute for Molecular Biology, National Agency for Research and Innovation; Molecular Biology Laboratory, Faculty Medicine and Health Sciences, Warmadewa University	Iskandar Adnan et al
hCoV-19/Indonesia/JK-LIPI233/2020	EPI_ISL_3374425		RSUP Persahabatan, Jakarta	Biosafety Level-3 Laboratory, Indonesian Institute of Sciences (LIPI)	Ade Andriani et al
hCoV-19/UnitedArabEmirates/BTC-5046/2021	EPI_ISL_5143003		BTC, Khalifa University	BTC, Khalifa University	Habiba Al Safar et al
hCoV-19/Timor-Leste/TL736/2021	EPI_ISL_4761700		National Health Laboratory, Timor-Leste	Microbiological Diagnostic Unit - Public Health Laboratory (MDU-PHL)	Soares da Silva et al
hCoV-19/Malaysia/UNIMAS-B826/2021	EPI_ISL_2608384		Borneo Medical Centre	Institute of Health and Community Medicine	Chan Chia Jui et al
hCoV-19/PapuaNewGuinea/PNG3775/2021	EPI_ISL_4948728		Central Public Health Laboratory	Microbiological Diagnostic Unit - Public Health Laboratory (MDU-PHL)	Kumbu et al
hCoV-19/PapuaNewGuinea/PNG1761/2021	EPI_ISL_7737919		Queensland Medical Laboratories	Microbiological Diagnostic Unit - Public Health Laboratory (MDU-PHL)	Susapu et al
hCoV-19/PapuaNewGuinea/PNG219/2021	EPI_ISL_1424612		Queensland Medical Laboratories	Victorian Infectious Diseases Reference Laboratory (VIDRL) and the Melbourne Diagnostic Unit Public Health Laboratory (MDU-PHL)	Palou et al
hCoV-19/PapuaNewGuinea/PNG091/2021	EPI_ISL_1424523		Queensland Medical Laboratories	Victorian Infectious Diseases Reference Laboratory (VIDRL) and the Melbourne Diagnostic Unit Public Health Laboratory (MDU-PHL)	Palou et al
hCoV-19/PapuaNewGuinea/PNG851/2021	EPI_ISL_7737789		Queensland Medical Laboratories	Microbiological Diagnostic Unit - Public Health Laboratory (MDU-PHL)	Susapu et al
hCoV-19/Vanuatu/VAN002/2021	EPI_ISL_4769333		Vila Central Hospital	Microbiological Diagnostic Unit - Public Health Laboratory (MDU-PHL)	Sero et al
hCoV-19/NewZealand/20VR0914/2020	EPI_ISL_456170	MZ331892.1	Wellington SCL	Institute of Environmental Science and Research (ESR)	Matt Storey et al A
hCoV-19/NewZealand/20VR3196/2020	EPI_ISL_579482	MZ332475.1	Canterbury Health Laboratories	Institute of Environmental Science and Research (ESR)	Xiaoyun Ren et al
hCoV-19/Australia/VIC1561/2020	EPI_ISL_456480	MT612171.1	Victorian Infectious Diseases Reference Laboratory (VIDRL)	Microbiological Diagnostic Unit Public Health Laboratory and Victorian Infectious Diseases Reference Laboratory, Doherty Institute	Caly L. et al B
hCoV-19/Russia/SPE-CSP-336_S34/2020	EPI_ISL_8908608		Chief Federal State Budgetary Healthcare Institution ‚ÄúCentre of Hygiene and Epidemiology‚Äù of the Federal Medical Biological Agency, Central laboratory of microbiological and clinical diagnostic tests	Federal State Budgetary Institution ‚ÄúCentre for Strategic Planning and Management of Biomedical Health Risks‚Äù of the Federal Medical Biological Agency, Laboratory for advanced molecular diagnostics of human diseases.	Mikhaylov et al
hCoV-19/Senegal/776/2020	EPI_ISL_8525453		Institut Pasteur de Dakar	Institut Pasteur de Dakar	Diallo Amadou et al
hCoV-19/Mexico/TLA-IBT-IMSS-429/2020	EPI_ISL_1301622		Laboratorio Central de Epidemiolog√≠a IMSS	Instituto de Biotecnolog√≠a de la UNAM	Authors from IBT et al
hCoV-19/Israel/CVL-n17112/2020	EPI_ISL_516886		Israel Central Virology laboratory	Israel Central Virology laboratory	Neta Zuckerman et al
hCoV-19/USA/KS-KHEL-0016/2020	EPI_ISL_883039		Kansas Health and Environmental Lab	Kansas Health and Environmental Lab	Mike Grose et al
hCoV-19/USA/DC-HP00059/2020	EPI_ISL_457801	MT646073.1	Johns Hopkins Hospital Department of Pathology	Johns Hopkins Hospital Department of Pathology	Peter M. Thielen et al
hCoV-19/USA/LA-QDX-2000/2020	EPI_ISL_604338	MW190773.1	Quest Diagnostics	Quest Diagnostics	Rosenthal et al
hCoV-19/USA/LA-ALSR-0147-NBG/2020	EPI_ISL_529163	MT811661.1	Department of Immunology, The Scripps Research Institute	Andersen lab at Scripps Research	Allison Smither et al
hCoV-19/USA/MS-CDC-3861354-001/2020	EPI_ISL_648004	MW279422.1	MS Public Health Laboratory	Pathogen Discovery, Respiratory Viruses Branch, Division of Viral Diseases, Centers for Disease Control and Prevention	Yan Li et al
hCoV-19/USA/ME-HETL-J2003/2021	EPI_ISL_1372807		Maine Health and Environmental Testing Laboratory	Tewhey Lab, The Jackson Laboratory	Matluk et al
hCoV-19/Mexico/AGU-InDRE_231/2020	EPI_ISL_933708		Instituto de Diagnostico y Referencia Epidemiologicos INDRE_RNLSP	Instituto de Diagnostico y Referencia Epidemiologicos (INDRE)	Claudia Wong-Arambula et al
hCoV-19/NewZealand/21MV0077/2021	EPI_ISL_1016878		Wellington SCL (WN)	Institute of Environmental Science and Research (ESR)	Xiaoyun Ren et al
hCoV-19/USA/ND-NDDH-01376/2021	EPI_ISL_2334580		North Dakota Department of Health, Public Health Laboratory	North Dakota Department of Health, Public Health Laboratory	Lisa Wingerter et al
hCoV-19/Australia/NSW1298/2020	EPI_ISL_767864		Sydney South West Pathology Service (SSWPS) - Royal Prince Alfred Hospital - NSW Health Pathology	NSW Health Pathology - Institute of Clinical Pathology and Medical Research; Westmead Hospital; University of Sydney	CIDM-PH et al.
hCoV-19/NewZealand/20CV0363/2020	EPI_ISL_579106		LabPLUS	Institute of Environmental Science and Research (ESR)	Xiaoyun Ren et al
hCoV-19/USA/WY-WPHL-20164033/2020	EPI_ISL_1201467		Wyoming Public Health Laboratory	Wyoming Public Health Laboratory	Jim Mildenberger et al
hCoV-19/USA/OR-OHSU-2968/2020	EPI_ISL_667435		OHSU Lab Services Molecular Microbiology Lab	Oregon SARS-CoV-2 Genome Sequencing Center	Brendan L. O'Connell et al
hCoV-19/USA/SD-CDC-QDX21609878/2021	EPI_ISL_4985403	OK431753.1	Quest Diagnostics Incorporated	Centers for Disease Control and Prevention Division of Viral Diseases, Pathogen Discovery	Dakota Howard et al
hCoV-19/USA/VI-CDC-2-4122510/2021	EPI_ISL_1528519	MW897700.1	VI-US Virgin Islands Department of Health	Centers for Disease Control and Prevention Division of Viral Diseases, Pathogen Discovery	Mili Sheth et al
hCoV-19/CaboVerde/Praia_2385/2021	EPI_ISL_1123277		Virology Laboratory of Praia	Institut Pasteur de Dakar	Kevin Sanders et al
hCoV-19/USA/FL-BPHL-2392/2020	EPI_ISL_848898	MW490985.1	Florida Bureau of Public Health Laboratories	Florida Bureau of Public Health Laboratories	Sarah Schmedes et al
hCoV-19/Senegal/123156/2020	EPI_ISL_8525901		Institut Pasteur de Dakar	Institut Pasteur de Dakar	Diallo Amadou et al
hCoV-19/USA/DE-DHSS-F1020844/2020	EPI_ISL_708450		Delaware Public Health Lab	Delaware Public Health Lab	Gregory Hovan et al
hCoV-19/USA/AL-QDX-4456/2020	EPI_ISL_937025	MW566471.1	Quest Diagnostics	Quest Diagnostics	Rosenthal et al
hCoV-19/USA/MO-CDC-2-4044649/2020	EPI_ISL_903898	MW550679.1	MO State Public Health Laboratory	Genomics and Discovery, Respiratory Viruses Branch, Division of Viral Diseases, Centers for Disease Control and Prevention	Krista Queen et al
hCoV-19/USA/GA-CDC-LC0016543/2021	EPI_ISL_1161626	MW706333.1	Laboratory Corporation of America	Respiratory Viruses Branch, Division of Viral Diseases, Centers for Disease Control and Prevention	Peter W. Cook et al
hCoV-19/NorthernMarianaIslands/MP-CDC-2-4084521/2021	EPI_ISL_1516189		Commonwealth Healthcare Center	Centers for Disease Control and Prevention Division of Viral Diseases, Pathogen Discovery	Mili Sheth et al
hCoV-19/USA/NC-CDC-2-3904711/2021	EPI_ISL_3353882	MZ779525.1	NC State Laboratory of Public Health	Centers for Disease Control and Prevention Division of Viral Diseases, Pathogen Discovery	Mili Sheth et al
hCoV-19/USA/MT-Walk-628/2020	EPI_ISL_9412696		Montana Public Health Laboratory	Walk Lab Montana State University	Seth Walk et al
hCoV-19/Australia/NSW1504/2021	EPI_ISL_1098649		South Eastern Area Laboratory Services (SEALS)	NSW Health Pathology - Institute of Clinical Pathology and Medical Research; Westmead Hospital; University of Sydney	CIDM-PH et al.
hCoV-19/Sweden/20-51167/2020	EPI_ISL_450832		Byjorden vardcentral	The Public Health Agency of Sweden	Pernilla Brunman et al
hCoV-19/Uganda/UG074/2020	EPI_ISL_737943		Uganda Central Public Health Lab and Uganda Virus Research Institute	MRC/UVRI & LSHTM Uganda Research Unit	Matthew Cotten et al
hCoV-19/Tunisia/9066/2020	EPI_ISL_1116468		Laboratoire de Microbiologie- CHU Habib Bourguiba ‚Äì Sfax	Laboratoire des Proc√©d√©s de Criblage Mol√©culaire et Cellulaire-Centre de Biotechnologie de Sfax	Souissi et al
hCoV-19/Tunisia/20424/2020	EPI_ISL_1116467		Laboratoire de Microbiologie- CHU Habib Bourguiba ‚Äì Sfax	Laboratoire des Proc√©d√©s de Criblage Mol√©culaire et Cellulaire-Centre de Biotechnologie de Sfax	Souissi et al
hCoV-19/USA/CT-MSHSPSP-PV15299/2020	EPI_ISL_802136		MSHS Clinical Microbiology Laboratories	MSHS Pathogen Surveillance Program	Ana S. Gonzalez-Reiche et al
hCoV-19/USA/ME-HETL-J3613/2021	EPI_ISL_2802734		Maine Health and Environmental Testing Laboratory	Tewhey Lab, The Jackson Laboratory	Matluk et al
hCoV-19/Aruba/AW-RIVM-31206/2021	EPI_ISL_2094343		Dutch COVID-19 response team	National Institute for Public Health and the Environment (RIVM)	Adam Meijer et al
hCoV-19/USA/FL-CDC-STM-000041093/2021	EPI_ISL_1512234	MW891342.1	Helix/Illumina	Centers for Disease Control and Prevention Division of Viral Diseases, Pathogen Discovery	Dakota Howard et al
hCoV-19/USA/CA-CZB-2170/2020	EPI_ISL_513720	MW035966.1	Orange County Public Health Lab	Chan-Zuckerberg Biohub	CZB Cliahub Consortium et al
hCoV-19/SouthKorea/KCDC2274/2020	EPI_ISL_510611		Division of Viral Diseases, Center for Laboratory Control of Infectious Diseases, Korea Centers for Diseases Control and Prevention	Division of Viral Diseases, Center for Laboratory Control of Infectious Diseases, Korea Centers for Diseases Control and Prevention	Jeong-Min Kim et al
hCoV-19/SouthKorea/KCDC2224/2020	EPI_ISL_510562		Division of Viral Diseases, Center for Laboratory Control of Infectious Diseases, Korea Centers for Diseases Control and Prevention	Division of Viral Diseases, Center for Laboratory Control of Infectious Diseases, Korea Centers for Diseases Control and Prevention	Jeong-Min Kim et al
hCoV-19/SouthKorea/KDCA0740/2020	EPI_ISL_850418		Division of Emerging Infectious Diseases, Bureau of Infectious Diseases Diagnosis Control, Korea Disease Control and Prevention Agency	Division of Emerging Infectious Diseases, Bureau of Infectious Diseases Diagnosis Control, Korea Disease Control and Prevention Agency	Ae Kyung Park et al
hCoV-19/SouthKorea/KDCA11402/2021	EPI_ISL_4475676		Division of Emerging Infectious Diseases, Bureau of Infectious Diseases Diagnosis Control, Korea Disease Control and Prevention Agency	Division of Emerging Infectious Diseases, Bureau of Infectious Diseases Diagnosis Control, Korea Disease Control and Prevention Agency	Ae Kyung Park et al
hCoV-19/SouthKorea/KDCA2317/2021	EPI_ISL_1489634		Division of Emerging Infectious Diseases, Bureau of Infectious Diseases Diagnosis Control, Korea Disease Control and Prevention Agency	Division of Emerging Infectious Diseases, Bureau of Infectious Diseases Diagnosis Control, Korea Disease Control and Prevention Agency	Ae Kyung Park et al
hCoV-19/SouthKorea/KDCA3494/2021	EPI_ISL_1936669		Division of Emerging Infectious Diseases, Bureau of Infectious Diseases Diagnosis Control, Korea Disease Control and Prevention Agency	Division of Emerging Infectious Diseases, Bureau of Infectious Diseases Diagnosis Control, Korea Disease Control and Prevention Agency	Ae Kyung Park et al
hCoV-19/SouthKorea/KDCA1031/2020	EPI_ISL_994749		Division of Emerging Infectious Diseases, Bureau of Infectious Diseases Diagnosis Control, Korea Disease Control and Prevention Agency	Division of Emerging Infectious Diseases, Bureau of Infectious Diseases Diagnosis Control, Korea Disease Control and Prevention Agency	Ae Kyung Park et al
hCoV-19/USA/IL-IDPH-COO-C-000729/2020	EPI_ISL_8008718		Illinois Department of Public Health	Gagnon Lab, Southern Illinois University	Keith Gagnon et al
hCoV-19/Argentina/PAIS-A0091/2020	EPI_ISL_792180		Laboratorio de Virolog√≠a del Hospital de Ni√±os Dr. Ricardo Gutierrez	√Årea de Secuenciaci√≥n del Laboratorio de Virolog√≠a del Hospital de Ni√±os Dr. Ricardo Gutierrez on behalf of 'Proyecto Argentino Interinstitucional de genomica de SARS-CoV-2' (PAIS Consortium)	Nabaes Jodar et al
hCoV-19/Argentina/PAIS-H0118/2020	EPI_ISL_3478907		Instituto Nacional de Enfermedades Virales Humanas Dr. Julio I. Maiztegui	Laboratorio Mixto de Biotecnolog√≠a Acu√°tica (LMBA) on behalf of 'Proyecto Argentino Interinstitucional de genomica de SARS-CoV-2' (PAIS Consortium)	Victoria Posner et al
hCoV-19/Argentina/PAIS-C0020/2020	EPI_ISL_792421		LABORATORIO DE CAMPA√ëA COVID 19 INTA	Instituto de Biotecnolog√≠a, IABIMO (CONICET), Instituto de Virolog√≠a, IVIT(CONICET), Instituto de Patobiolog√≠a, IPVET(CONICET), CICVyA, INTA on behalf of 'Proyecto Argentino Interinstitucional de genomica de SARS-CoV-2' (PAIS Consortium)	K√∂nig et al
hCoV-19/Paraguay/iics_8549/2021	EPI_ISL_2234897		IICS-UNA	IICS-UNA	Magaly Martinez et al
hCoV-19/Argentina/PAIS-H0095/2020	EPI_ISL_1396505		Centro de Tecnolog√≠a en Salud P√∫blica de la Universidad Nacional de Rosario	Laboratorio Mixto de Biotecnolog√≠a Acu√°tica (LMBA) on behalf of 'Proyecto Argentino Interinstitucional de genomica de SARS-CoV-2' (PAIS Consortium)	Joaqu√≠n Ezpeleta et al
hCoV-19/Argentina/INEI096522/2020	EPI_ISL_856801		Servicio Virosis Respiratorias-Departamento Virolog√≠a-INEI	Instituto Nacional Enfermedades Infecciosas C.G.Malbran	Baumeister E. et al
hCoV-19/Australia/ACT0051/2020	EPI_ISL_498518		ACT Pathology	Schwessinger Lab	Ashley Jones et al
hCoV-19/Coted-Ivoire/BKE0966-bc21/2020	EPI_ISL_1662590		Molecular diagnostic unit for viral haemorrhagic fevers and emerging viruses, Bouak√© CHU Laboratory	Project group Epidemology of Highly Pathogenic Microorganisms, Robert Koch-Institute	Chantal Akoua-Koffi et al
hCoV-19/USA/KY-CDC-LC0006221/2021	EPI_ISL_1021706	MW636518.1	Laboratory Corporation of America	Respiratory Viruses Branch, Division of Viral Diseases, Centers for Disease Control and Prevention	Peter W. Cook et al
hCoV-19/PuertoRico/PR-CDC-S359/2020	EPI_ISL_2426898		Centers for Disease Control and Prevention, Dengue Branch	Centers for Disease Control and Prevention, Dengue Branch	Gilberto A. Santiago et al
hCoV-19/Australia/NSW135/2020	EPI_ISL_427673		Centre for Infectious Diseases and Microbiology Public Health	NSW Health Pathology - Institute of Clinical Pathology and Medical Research; Westmead Hospital; University of Sydney	Gray K et al (https://www.nature.com/articles/s41591-020-1000-7)
hCoV-19/Australia/VIC1275/2020	EPI_ISL_430687		Microbiological Diagnostic Unit Public Health Laboratory	Microbiological Diagnostic Unit Public Health Laboratory	Seemann T. et al
hCoV-19/USA/WY-WYPHL-20015627/2020	EPI_ISL_540921	MW039450.1	Wyoming Public Health Laboratory	Wyoming Public Health Laboratory	Noah Hull et al
hCoV-19/Morocco/FMP-184/2021	EPI_ISL_2318899		Laboratoire Central de Virologie	Laboratoire de Biotechnologie	Mouna Ouadghiri et al
hCoV-19/Denmark/ALAB-HH-108/2020	EPI_ISL_451993		Department of Clinical Microbiology, Copenhagen University Hospital, Hvidovre, Kettegaard Alle 30, 2650 Hvidovre.	Albertsen lab, Department of Chemistry and Bioscience, Aalborg University, Denmark	Rasmus Kirkegaard et al
hCoV-19/Georgia/Tb-6598/2020	EPI_ISL_447055		Department for Virology, Molecular Biology and Genome Research, R. G. Lugar Center for Public Health Research, National Center for Disease Control and Public Health (NCDC) of Georgia.	Department for Virology, Molecular Biology and Genome Research, R. G. Lugar Center for Public Health Research, National Center for Disease Control and Public Health (NCDC) of Georgia.	Meri Pantsulaia et al
hCoV-19/Guatemala/ASI01052/2020	EPI_ISL_3446667		Laboratorio Nacional de Salud	Asociaci√≥n de Salud Integral/Cl√≠nica Familiar "Luis √Ångel Garc√≠a"	Eduardo Arathoon et al
hCoV-19/CostaRica/INC-0194/2020	EPI_ISL_914801		HOSPITAL DR. TOMAS CASAS CASAJUS	Inciensa, Instituto Costarricense de Investigaci√≥n y Ense√±anza en Nutrici√≥n y Salud	Francisco Duarte et al
hCoV-19/USA/OH-ODH-SC036930/2020	EPI_ISL_2544495		Ohio Department of Health Laboratory	Ohio Department of Health Laboratory	Holmes et al
hCoV-19/HongKong/CUHK-NC3268/2020	EPI_ISL_3066036		Department of Microbiology	Department of Microbiology	Zigui Chen et al
hCoV-19/Finland/21KS3H2/2020	EPI_ISL_757378		Department of Virology and Immunology, University of Helsinki and Helsinki University Hospital, Huslab Finland	Department of Virology, Faculty of Medicine, University of Helsinki, Helsinki, Finland	Teemu Smura et al
hCoV-19/USA/MO-MSPHL-000022/2020	EPI_ISL_1362573		Missouri State Public Health Laboratory	Missouri State Public Health Laboratory	Matthew Sinn et al
hCoV-19/Israel/701002681/2020	EPI_ISL_447285		Microbiology Division, Barzilai University Medical Center	Stern Lab	Stern Lab et al A (https://dx.doi.org/10.1101/2020.05.21.20104521)
hCoV-19/USA/HI-H200055/2020	EPI_ISL_752640		State Laboratories Division, Hawaii State Department of Health	State Laboratories Division, Hawaii State Department of Health	Pamela O'Brien et al
hCoV-19/Botswana/R8B66_BHP_AAA25937/2020	EPI_ISL_1516877		Botswana Harvard HIV Reference Laboratory	Botswana Harvard HIV Reference Laboratory	Sikhulile Dorcas Maruapula et al
hCoV-19/Australia/QLD1285/2020	EPI_ISL_693284		Queensland Health Forensic and Scientific Services	Queensland Health Forensic and Scientific Services	Son Nguyen et al
hCoV-19/Kenya/K26955/2020	EPI_ISL_2602917	OK449097.1	KEMRI-CGHR	KEMRI-Wellcome Trust Research Programme,Kilifi	Githinji G. et al
hCoV-19/Fiji/FJ018/2020	EPI_ISL_4820289		Fiji Centre for Communicable Disease Control	Microbiological Diagnostic Unit - Public Health Laboratory (MDU-PHL)	Sahukhan et al
hCoV-19/Kenya/C65673/2020	EPI_ISL_6262644	OL454558.1	KEMRI-Wellcome Trust Research Programme,Kilifi	KEMRI-Wellcome Trust Research Programme,Kilifi	Githinji G. et al
hCoV-19/Australia/SA0524/2020	EPI_ISL_622763		SA Pathology	SA Pathology	Lex Leong et al
hCoV-19/Kenya/C53554/2020	EPI_ISL_3049398	OK487781.1	KEMRI-Wellcome Trust Research Programme,Kilifi	KEMRI-Wellcome Trust Research Programme,Kilifi	Githinji G. et al
hCoV-19/USA/IA-UIHC-MO16/2020	EPI_ISL_903326		University of Iowa Hospitals & Clinics, Microbiology Laboratory	University or Iowa, Lung Biology and Cystic Fibrosis Research Center, Pezzulo Lab	Miguel E Ortiz et al
hCoV-19/USA/KS-KHEL-0119/2020	EPI_ISL_983364		Kansas Health and Environmental Lab	Kansas Health and Environmental Lab	Mike Grose et al
hCoV-19/Germany/NW-KRO-2336/2020	EPI_ISL_2872330		MVZ Labor Krone GbR	Center of Medical Microbiology, Virology, and Hospital Hygiene, University of Duesseldorf	Dennis Deschka et al
hCoV-19/Georgia/Tb-27822/2020	EPI_ISL_471529		Department for Virology, Molecular Biology and Genome Research, R. G. Lugar Center for Public Health Research, National Center for Disease Control and Public Health (NCDC) of Georgia.	Department for Virology, Molecular Biology and Genome Research, R. G. Lugar Center for Public Health Research, National Center for Disease Control and Public Health (NCDC) of Georgia.	Meri Pantsulaia et al
hCoV-19/Gabon/CERMEL-LPDG00283/2021	EPI_ISL_2137843		Laboratoire Professeur Daniel GAHOUMA (LPDG)	Centre de Recherches M√©dicales de Lambar√©n√© (CERMEL)	G√©d√©on Prince Manouana et al
hCoV-19/Guatemala/GUA-LNS-3621/2021	EPI_ISL_2827805		Laboratorio Nacional de Salud	Laboratorio Nacional de Salud	Linda Mendoza et al
hCoV-19/Aruba/AW-RIVM-10697/2021	EPI_ISL_904760		Dutch COVID-19 response team	National Institute for Public Health and the Environment (RIVM)	Adam Meijer et al
hCoV-19/USA/ND-NDDH-0729/2021	EPI_ISL_1627387		North Dakota Department of Health, Public Health Laboratory	North Dakota Department of Health, Public Health Laboratory	Lisa Wingerter et al
hCoV-19/USA/WV-WVU-WV029583/2021	EPI_ISL_1423060	MZ499988.1	WVU Rapid Development Laboratory	WVU and Marshall University Combined Genomics Core Facilities	James Denvir et al hCoV-19/Taiwan/CGMH-CGU-50/2021 EPI_ISL_956331 Laboratory Medicine Department of Laboratory Medicine, Lin-Kou Chang Gung Memorial Hospital, Taoyuan, Taiwan Kuo-Chien Tsao et al B hCoV-19/Cambodia/VIR2107864/2021 EPI_ISL_1096139 Cambodian National Public Health Laboratory, National Institute of Public Health Virology Unit, Institut Pasteur du Cambodge Sokhoun Yann et al hCoV-19/…	NRL-HIV	Ivan Ivanov et al
hCoV-19/Australia/NSW610/2020	EPI_ISL_490019		South Eastern Area Laboratory Services (SEALS)	NSW Health Pathology - Institute of Clinical Pathology and Medical Research; Westmead Hospital; University of Sydney	CIDM-PH et al.
hCoV-19/Iceland/62/2020	EPI_ISL_417757	OU162138.1	The National University Hospital of Iceland	deCODE genetics	Daniel F Gudbjartsson et al B (https://dx.doi.org/10.1056/NEJMoa2006100)
hCoV-19/Ecuador/2343/2020	EPI_ISL_574292		Instituto Nacional de Investigaci√≥n en Salud P√∫blica	Instituto Nacional de Investigaci√≥n en Salud P√∫blica	Leandro Patino Patino et al
hCoV-19/Mexico/CAM-IBT-IMSS-426/2020	EPI_ISL_1301620		Laboratorio Central de Epidemiolog√≠a IMSS	Instituto de Biotecnolog√≠a de la UNAM	Authors from IBT et al
hCoV-19/Mexico/AGU-InDRE-IBT-44/2020	EPI_ISL_1301683		Instituto de Diagnostico y Referencia Epidemiologicos InDRE_RNLSP	Instituto de Biotecnolog√≠a de la UNAM	Authors from IBT et al
hCoV-19/HongKong/HKU-200723-056/2020	EPI_ISL_497823		Department of Microbiology, The University of Hong Kong	Department of Microbiology, The University of Hong Kong	Kelvin K.W. To et al
hCoV-19/Austria/CeMM0147/2020	EPI_ISL_437995		Center for Virology, Medical University of Vienna	Bergthaler laboratory, CeMM Research Center for Molecular Medicine of the Austrian Academy of Sciences	Alexandra Popa et al (https://www.biorxiv.org/content/10.1101/2020.07.15.204339v1)
hCoV-19/Cyprus/003/2020	EPI_ISL_463743		Department of Molecular Virology, Cyprus Institute of Neurology and Genetics	Department of Molecular Virology, Cyprus Institute of Neurology and Genetics	Jan Richter et al
hCoV-19/CzechRepublic/NRL-8125/2020	EPI_ISL_560412		The National Institute of Public Health	State Veterinary Institute Prague	Nagy et al
hCoV-19/Qatar/QA-QU_05-I1/2020	EPI_ISL_1712881		Ministry of Public Health / Hamad Medical Corporation	Biomedical Research Center (BRC), Qatar University / Qatar Genome Project (QGP)	BRC: Fatiha M. Benslimane et al
hCoV-19/NorthMacedonia/375/2020	EPI_ISL_2392161		Laboratory of virology and molecular diagnostics, Institute of Public Health	Laboratory of virology and molecular diagnostics, Institute of Public Health	Kuzmanovska M et al
hCoV-19/India/MH-NIV-78532/2020	EPI_ISL_541744		National Institute of Virology, NIV Influenza	National Institute of Virology, NIV Influenza	Potdar et al B
hCoV-19/Zambia/ZMB-42393/2020	EPI_ISL_2803559		University of Zambia, School of Veterinary Medicine	UNZAVET and PATH	Mulenga Mwenda-Chimfwembe et al
hCoV-19/India/MH-NIV-64877/2020	EPI_ISL_479557		NIV Influenza	NIV Influenza	Potdar et al B
hCoV-19/Georgia/Tb-RNGS012/2021	EPI_ISL_3098699		Department for Virology, Molecular Biology and Genome Research, R. G. Lugar Center for Public Health Research, National Center for Disease Control and Public Health (NCDC) of Georgia.	Department for Virology, Molecular Biology and Genome Research, R. G. Lugar Center for Public Health Research, National Center for Disease Control and Public Health (NCDC) of Georgia.	Meri Pantsulaia et al
hCoV-19/Canada/ON-S1519/2020	EPI_ISL_755900		Toronto Invasive Bacterial Diseases Network	McMaster University	Allison McGeer et al
hCoV-19/Senegal/83493/2020	EPI_ISL_498252		Institut Pasteur de Dakar	Institut Pasteur de Dakar	Ndongo Dia et al
hCoV-19/Switzerland/BS-UHB-42167340/2020	EPI_ISL_527916		Clinical Virology	Clinical Bacteriology	Madlen Stange et al
hCoV-19/Palestine/76/2020	EPI_ISL_596552		Palestinian Ministry of Health	Molecular Genetics Lab	Nouar Qutob et al
hCoV-19/Israel/HMO-VL-2497871/2020	EPI_ISL_2096776		Hadassah Medical Center Clinical Virology Laboratory, Hadassah Ein Kerem	Hadassah Hebrew University Viral Sequencing Group, Hadassah Hebrew University Medical Center	Hadar Golan Berman et al
hCoV-19/Israel/CVL6027/2020	EPI_ISL_516921		Israel Central Virology laboratory	Israel Central Virology laboratory	Neta Zuckerman et al
hCoV-19/Japan/PG-2774/2020	EPI_ISL_690640		Tokyo Metropolitan Institute of Public Health	Pathogen Genomics Center, National Institute of Infectious Diseases	Tsuyoshi Sekizuka et al C
hCoV-19/Japan/PG-8534/2020	EPI_ISL_686130		Pathogen Genomics Center, National Institute of Infectious Diseases	Pathogen Genomics Center, National Institute of Infectious Diseases	Tsuyoshi Sekizuka et al C
hCoV-19/Mexico/JAL-UANL-002/2020	EPI_ISL_1091261		Laboratorio de Apoyo a la Vigilancia e Investigaci√≥n Epidemiol√≥gica - CIBO	Laboratorio de Infectolog√≠a Molecular, Departamento de Bioqu√≠mica y Medicina Molecular,Facultad de Medicina - Universidad Aut√≥noma de Nuevo Le√≥n	Kame A. Gal√°n-Huerta et al
hCoV-19/NorthMacedonia/7813/2020	EPI_ISL_677717		Clinical Hospital - Shtip	Research Center for Genetic Engineering and Biotechnology "Georgi D. Efremov‚Äù , Macedonian Academy of Sciences and Arts	RCGEB - MASA et al
hCoV-19/Japan/TKY16448/2020	EPI_ISL_6832149		Tokyo Metropolitan Institute of Public Health	Tokyo Metropolitan Institute of Public Health	Hirofumi Miyake et al
hCoV-19/Japan/PG-25327/2021	EPI_ISL_1427828		SARS-CoV-2 testing team, National Institute of Infectious Diseases	Pathogen Genomics Center, National Institute of Infectious Diseases	Tsuyoshi Sekizuka et al C
hCoV-19/Japan/PG-24474/2020	EPI_ISL_1429949		Pathogen Genomics Center, National Institute of Infectious Diseases	Pathogen Genomics Center, National Institute of Infectious Diseases	Tsuyoshi Sekizuka et al C
hCoV-19/Japan/PG-18190/2020	EPI_ISL_1132014		Pathogen Genomics Center, National Institute of Infectious Diseases	Pathogen Genomics Center, National Institute of Infectious Diseases	Tsuyoshi Sekizuka et al C
hCoV-19/Pakistan/NIH-79/2020	EPI_ISL_1385808		Department of Virology	Department of Virology	Massab Umair et al
hCoV-19/Belgium/Rega-0327210/2020	EPI_ISL_458180		KU Leuven, Rega Institute, Clinical and Epidemiological Virology	KU Leuven, Rega Institute, Clinical and Epidemiological Virology	Tony Wawina-Bokalanga et al
hCoV-19/Peru/LIM-INS-8443/2020	EPI_ISL_5934919		Laboratorio de Referencia Nacional de Virus Respiratorios. Centro Nacional de Salud Publica. Instituto Nacional de Salud Peru.	Laboratorio de Referencia Nacional de Virus Respiratorios. Centro Nacional de Salud Publica. Instituto Nacional de Salud Peru.	Carlos Padilla Rojas et al
hCoV-19/SouthAfrica/R12685-20/2020	EPI_ISL_504226		National Institute for Communicable Diseases of the National Health Laboratory Service	National Institute for Communicable Diseases of the National Health Laboratory Service	Allam M et al
hCoV-19/Pakistan/UN-UVAS-Lahore-III/2020	EPI_ISL_548944	MW031801.1	Institute of Microbiology, University of Veterinary and Animal sciences	Institute of Microbiology, University of Veterinary and Animal sciences	Yaqub et al
hCoV-19/Pakistan/UN-UVAS-Lahore-IV/2020	EPI_ISL_548945	MW031802.1	Institute of Microbiology, University of Veterinary and Animal sciences	Institute of Microbiology, University of Veterinary and Animal sciences	Yaqub et al
hCoV-19/Peru/LIM-INS-286/2020	EPI_ISL_1093150		Laboratorio de Referencia Nacional de Virus Respiratorio. Instituto Nacional de Salud Per√∫	Laboratorio de Referencia Nacional de Biotecnolog√≠a y Biolog√≠a Molecular. Instituto Nacional de Salud Per√∫	Carlos Padilla Rojas et al
hCoV-19/Peru/TAC-INS-4152/2021	EPI_ISL_4080220		Laboratorio de Referencia Nacional de Virus Respiratorios. Centro Nacional de Salud Publica. Instituto Nacional de Salud Peru.	Laboratorio de Referencia Nacional de Virus Respiratorios. Centro Nacional de Salud Publica. Instituto Nacional de Salud Peru.	Carlos Padilla Rojas et al
hCoV-19/Peru/LAL-INS-2845/2021	EPI_ISL_3672595		Laboratorio de Referencia Nacional de Virus Respiratorios. Centro Nacional de Salud Publica. Instituto Nacional de Salud Peru.	Laboratorio de Referencia Nacional de Virus Respiratorios. Centro Nacional de Salud Publica. Instituto Nacional de Salud Peru.	Carlos Padilla Rojas et al
hCoV-19/Peru/MDD-INS-1831/2021	EPI_ISL_3023556		Laboratorio de Referencial Nacional de Virus Respiratorios	Laboratorio de Referencial Nacional de Virus Respiratorios	Carlos Padilla Rojas et al
hCoV-19/Mexico/CAM-INER_IMSS_1365/2021	EPI_ISL_3155375		Unidad de Investigaci√≥n M√©dica de Yucat√°n (UIMY)	Centro de Investigaci√≥n en Enfermedades Infecciosas (CIENI), Instituto Nacional de Enfermedades Respiratorias (INER)	Consorcio Mexicano de Vigilancia Gen√≥mica (CoViGen-Mex). Authors (in alphabetical order): Julio Elias Alvarado-Yaah et al
hCoV-19/Argentina/PAIS-E0527/2021	EPI_ISL_6680252		Centro de Tecnolog√≠a en Salud P√∫blica (CTSP), Facultad de Ciencias Bioqu√≠micas y Farmac√©uticas (FCByF)-Universidad Nacional de Rosario (UNR) y Hospital Provincial del Centenario	Grupo de Gen√≥mica y Bioinform√°tica del Instituto de Investigaci√≥n de la Cadena L√°ctea CONICET-INTA on behalf of 'Proyecto Argentino Interinstitucional de genomica de SARS-CoV-2' (PAIS Consortium)	Eberhardt et al
hCoV-19/Venezuela/Zul2964/2021	EPI_ISL_9486871		IVIC	Laboratorio de Virologia Molecular	Rossana C Jaspe et al
hCoV-19/Peru/SAM-INS-5195/2021	EPI_ISL_4520260		Laboratorio de Referencia Nacional de Virus Respiratorios. Centro Nacional de Salud Publica. Instituto Nacional de Salud Peru.	Laboratorio de Referencia Nacional de Virus Respiratorios. Centro Nacional de Salud Publica. Instituto Nacional de Salud Peru.	Carlos Padilla Rojas et al
hCoV-19/Hungary/UD-58203/2020	EPI_ISL_671450		University of Debrecen, Department of Medical Microbiology	National Laboratory of Virology, Szent√°gothai Research Centre	Endre G√°bor T√≥th et al
hCoV-19/Greece/102902/2021	EPI_ISL_1420676		Biomedical Research Foundation of the Academy of Athens (BRFAA)	Greek Genome Center, Biomedical Research Foundation of the Academy of Athens (BRFAA)	Emmanouil Athanasiadis et al
hCoV-19/NewZealand/20VR3879/2020	EPI_ISL_548145		Middlemore Hospital	Institute of Environmental Science and Research (ESR)	Xiaoyun Ren et al
hCoV-19/Montenegro/ChVir-1804702002/2020	EPI_ISL_516931		Department for Molecular Diagnostics, Centre for Medical Microbiology, Institute of Public Health of Montenegro	Charit√© Universit√§tsmedizin Berlin, Institut f√ºr Virologie	Victor M Corman et al
hCoV-19/Serbia/Becej-716762511/2020	EPI_ISL_904006		Scientific Veterinary Institute Novi Sad	Veterinary Specialized Institute "Kraljevo", Serbia	Vidanovic et al
hCoV-19/Peru/LAL-TRU01902/2020	EPI_ISL_9413759		NAMRU-6	NAMRU-6	Gilda Troncos et al
hCoV-19/Tunisia/ADAGE-17873/2020	EPI_ISL_710534	MW452531.1	H√¥pital Fattouma-Bourguiba de Monastir	Laboratoire des Proc√©d√©s de Criblage Mol√©culaire et Cellulaire-Centre de Biotechnologie de Sfax	Souissi et al
hCoV-19/NewZealand/20CV0156/2020	EPI_ISL_548030		North Shore Hospital	Institute of Environmental Science and Research (ESR)	Xiaoyun Ren et al
hCoV-19/NewZealand/20CV0079/2020	EPI_ISL_547985		Canterbury Health Laboratories	Institute of Environmental Science and Research (ESR)	Xiaoyun Ren et al
hCoV-19/NewZealand/20CV0140/2020	EPI_ISL_548020		North Shore Hospital	Institute of Environmental Science and Research (ESR)	Xiaoyun Ren et al
hCoV-19/Brazil/SP-429/2020	EPI_ISL_603022		Departamento de Vigil√¢ncia √† Sa√∫de	Instituto Adolfo Lutz, Interdiciplinary Procedures Center, Strategic Laboratory	Claudio Tavares Sacchi et al B
hCoV-19/Paraguay/33627/2020	EPI_ISL_1340752		Departamento de Virologia, Laboratorio Central de Salud P√∫blica, Avenida Venezuela y Teniente Escurra, Asunci√≥n, Paraguay	Laboratory of Respiratory Viruses and Measles, Oswaldo Cruz Institute, FIOCRUZ	Paola Resende et al
hCoV-19/Paraguay/33623/2020	EPI_ISL_1340753		Departamento de Virologia, Laboratorio Central de Salud P√∫blica, Avenida Venezuela y Teniente Escurra, Asunci√≥n, Paraguay	Laboratory of Respiratory Viruses and Measles, Oswaldo Cruz Institute, FIOCRUZ	Paola Resende et al
hCoV-19/Paraguay/iics_9172/2021	EPI_ISL_4071894		IICS-UNA	IICS-UNA	Magaly Martinez et al
hCoV-19/Paraguay/33617/2020	EPI_ISL_1340763		Departamento de Virologia, Laboratorio Central de Salud P√∫blica, Avenida Venezuela y Teniente Escurra, Asunci√≥n, Paraguay	Laboratory of Respiratory Viruses and Measles, Oswaldo Cruz Institute, FIOCRUZ	Paola Resende et al
hCoV-19/Paraguay/33619/2020	EPI_ISL_1340760		Departamento de Virologia, Laboratorio Central de Salud P√∫blica, Avenida Venezuela y Teniente Escurra, Asunci√≥n, Paraguay	Laboratory of Respiratory Viruses and Measles, Oswaldo Cruz Institute, FIOCRUZ	Paola Resende et al
hCoV-19/Brazil/SP-RP23/2020	EPI_ISL_613964		Laboratory of Molecular Biology, Blood Center of Ribeir√£o Preto, Faculty of Medicine of Ribeir√£o Preto, University of S√£o Paulo	Laboratory of Molecular Biology, Blood Center of Ribeir√£o Preto, Faculty of Medicine of Ribeir√£o Preto, University of S√£o Paulo	Svetoslav N Slavov et al
hCoV-19/Paraguay/631741/2021	EPI_ISL_6944377		Laboratorio Central de Salud Publica	Viral Special Pathogens Branch, Centers for Disease Control and Prevention	Cynthia V√°zquez et al
hCoV-19/Brazil/PE-FIOCRUZ-IAM3268/2020	EPI_ISL_3704499		LACEN/PE	WallauLab on behalf of Fiocruz COVID-19 Genomic Surveillance Network	Marcelo Henrique dos Santos Paiva et al
hCoV-19/Brazil/SP-1094/2020	EPI_ISL_977475		Instituto Adolfo Lutz - Regional de Presidente Prudente	Instituto Adolfo Lutz, Interdiciplinary Procedures Center, Strategic Laboratory	Claudio Tavares Sacchi et al B
hCoV-19/Philippines/PH-PGC-06610/2021	EPI_ISL_1213537		Cebu TB Reference Laboratory	Philippine Genome Center	Francis A. Tablizo et al
hCoV-19/Paraguay/33625/2020	EPI_ISL_1340754		Departamento de Virologia, Laboratorio Central de Salud P√∫blica, Avenida Venezuela y Teniente Escurra, Asunci√≥n, Paraguay	Laboratory of Respiratory Viruses and Measles, Oswaldo Cruz Institute, FIOCRUZ	Paola Resende et al
hCoV-19/Uruguay/CUY12-002838-UYRN/2021	EPI_ISL_2965572		Laboratorio de Virolog√≠a Molecular, Centro Universitario Regional del Litoral Norte. Universidad de la Rep√∫blica, Salto, Uruguay	Centro de Innovaci√≥n en Vigilancia Epidemiol√≥gica (CiVE), Institut Pasteur Montevideo, Uruguay	Natalia Rego et al
hCoV-19/Uruguay/CUY16-003541-UYMO/2021	EPI_ISL_3090032		Laboratorio de Diagn√≥stico Molecular, Centro de Innovaci√≥n en Vigilancia Epidemiol√≥gica (CiVE), Institut Pasteur Montevideo, Uruguay	Centro de Innovaci√≥n en Vigilancia Epidemiol√≥gica (CiVE), Institut Pasteur Montevideo, Uruguay	Natalia Rego et al
hCoV-19/Australia/NSW2603/2020	EPI_ISL_678320		Area of Virology, Serology and Virology Division (SAViD), New South Wales Health Pathology Randwick	Virology Research Laboratory; Area of Virology, Serology and Virology Division (SAViD), New South Wales Health Pathology Randwick	Foster et al
hCoV-19/Brazil/RJ-FIOCRUZ-4317/2021	EPI_ISL_2614195		Laboratory of Respiratory Viruses and Measles, Oswaldo Cruz Institute, FIOCRUZ	Laboratory of Respiratory Viruses and Measles, Oswaldo Cruz Institute, FIOCRUZ	Paola Resende et al
hCoV-19/Brazil/RJ-FIOCRUZ-32593/2020	EPI_ISL_2603486		Laboratory of Respiratory Viruses and Measles, Oswaldo Cruz Institute, FIOCRUZ	Laboratory of Respiratory Viruses and Measles, Oswaldo Cruz Institute, FIOCRUZ	Paola Resende et al
hCoV-19/Brazil/PR-IPEC-022/2020	EPI_ISL_2758649		UEL	IPEC Guarapuava	NAPI-Gen√¥mica (Novos Arranjo de Pesquisa e Inova√ß√£o em Gen√¥mica): Ademar Dantas da Cunha J√∫nior Adriano Ferrasa Adriano Mondini Aldo Przybysz Alessandra Louren√ßo Cecchini Armani Alex Sandro Jorge Alexandra Ivo de Medeiros Alexandre Maller Aline Cristina Batista Rodrigues Johann Ana Lucia Ferreira Ana Marisa Fusco Almeida Anderson Joel Martino Andrade Andr√© Lu√≠s Laforga Vanzela Andrea Duar…
hCoV-19/Suriname/SR-100/2020	EPI_ISL_2502545		Central Laboratory, Bureau of Public Health (BOG) and Academic Hospital Paramaribo	Erasmus Medical Center	Bas B Oude Munnink et al
hCoV-19/Suriname/SR-110/2020	EPI_ISL_2502551		Central Laboratory, Bureau of Public Health (BOG) and Academic Hospital Paramaribo	Erasmus Medical Center	Bas B Oude Munnink et al
hCoV-19/Suriname/SR-RIVM-22466/2021	EPI_ISL_1522181		Dutch COVID-19 response team	National Institute for Public Health and the Environment (RIVM)	Adam Meijer et al
hCoV-19/Brazil/SP-IB_110811/2021	EPI_ISL_2493736		INSIDE DIAGN√ìSTICOS	Instituto Butantan	Dimas Tadeu Covas et al
hCoV-19/Peru/LOR-INS-2214/2021	EPI_ISL_3376397		Laboratorio de Referencial Nacional de Virus Respiratorios	Laboratorio de Referencial Nacional de Virus Respiratorios	Carlos Padilla Rojas et al
hCoV-19/Bolivia/SAN-UPCH-0982/2021	EPI_ISL_5147004		Laboratorio de Diagn√≥stico e Investigaci√≥n BIOSCIENCE SRL	Laboratorio de Gen√≥mica Microbiana, Universidad Peruana Cayetano Heredia	Pablo Tsukayama et al
hCoV-19/Peru/LOR-INS-4068/2021	EPI_ISL_4080547		Laboratorio de Referencia Nacional de Virus Respiratorios. Centro Nacional de Salud Publica. Instituto Nacional de Salud Peru.	Laboratorio de Referencia Nacional de Virus Respiratorios. Centro Nacional de Salud Publica. Instituto Nacional de Salud Peru.	Carlos Padilla Rojas et al
hCoV-19/Bolivia/21739/2021	EPI_ISL_2274037		Centro Nacional de Enfermidades Tropicales (CENETROP)	Laboratory of Respiratory Viruses and Measles, Oswaldo Cruz Institute, FIOCRUZ	Paola Resende et al
hCoV-19/USA/IN-INSPHL-02290/2021	EPI_ISL_2688230		IN State Department of Health Laboratory Services	IN State Department of Health Laboratory Services	Cassandra Campion et al
hCoV-19/Iceland/11312/2021	EPI_ISL_3930266		The National University Hospital of Iceland	deCODE genetics	Daniel F Gudbjartsson et al A
hCoV-19/Venezuela/Lar7/2021	EPI_ISL_7831410		INHRR	Laboratorio de Virolog√≠a Molecular	Rossana C Jaspe et al
hCoV-19/TrinidadandTobago/88409/2021	EPI_ISL_6932205		Trinidad Public Health Laboratory	Carrington Lab, Department of Preclinical Sciences, Faculty of Medical Sciences, The University of the West Indies, St Augustine Campus	Nikita S. D. Sahadeo et al
hCoV-19/Venezuela/Bol5332/2021	EPI_ISL_2628208	MZ611959.1	INHRR	Laboratorio de Virolog√≠a Molecular	Rossana C Jaspe et al
hCoV-19/Brazil/AM-FIOCRUZ-21143603CF/2021	EPI_ISL_1068276		Laboratorio de Ecologia de Doencas Transmissiveis na Amazonia, Instituto Leonidas e Maria Deane - Fiocruz Amazonia	Laboratorio de Ecologia de Doencas Transmissiveis na Amazonia, Instituto Leonidas e Maria Deane - Fiocruz Amazonia	Valdinete Nascimento et al
hCoV-19/Taiwan/906/2021	EPI_ISL_5854262		Centers for Disease Control, R.O.C. (Taiwan)	Centers for Disease Control, R.O.C. (Taiwan)	Ji-Rong Yang et al
hCoV-19/Bolivia/SAN-CABANA-PE-UPCH-2230/2021	EPI_ISL_8800608		Laboratorio de Diagn√≥stico e Investigaci√≥n BIOSCIENCE SRL	Laboratorio de Gen√≥mica Microbiana, Universidad Peruana Cayetano Heredia	Esdenka P√©rez et al
hCoV-19/Argentina/INEI104557/2021	EPI_ISL_2158740		Servicio Virosis Respiratorias-Departamento Virolog√≠a-INEI	Instituto Nacional Enfermedades Infecciosas C.G.Malbran	Baumeister E. et al
hCoV-19/Brazil/PR-FIOCRUZ-51513/2021	EPI_ISL_4633885		Laboratorio Central de Saude Publica do Estado do Parana (LACEN/PR)	Laboratory of Respiratory Viruses and Measles, Oswaldo Cruz Institute, FIOCRUZ	Paola Resende et al
hCoV-19/Brazil/PE-FIOCRUZ-IAM2829/2021	EPI_ISL_3447566		NUPIT/UFPE	WallauLab on behalf of Fiocruz COVID-19 Genomic Surveillance Network	Marcelo Henrique dos Santos Paiva et al
hCoV-19/Venezuela/DeA2281/2021	EPI_ISL_8810933		IVIC	Laboratorio de Virolog√≠a Molecular	Rossana C Jaspe et al
hCoV-19/Luxembourg/LNS3332975/2021	EPI_ISL_3145937		BioneXt Lab	Laboratoire national de sante, Microbiology, Microbial Genomics Platform	Anke Wienecke-Baldacchino et al
hCoV-19/Mexico/VER-InDRE_FB20995_S5112/2021	EPI_ISL_3265604		LESP Veracruz	Instituto de Diagnostico y Referencia Epidemiologicos (INDRE)	Claudia Wong-Arambula et al
hCoV-19/Paraguay/WOR12903A803/2021	EPI_ISL_6944571		Laboratorio Central de Salud Publica	Viral Special Pathogens Branch, Centers for Disease Control and Prevention	Cynthia V√°zquez et al
hCoV-19/Paraguay/Boqueron-FYF00908/2021	EPI_ISL_8652723		NAMRU-6	NAMRU-6	Gilda Troncos et al
hCoV-19/Brazil/SP-827426/2021	EPI_ISL_1795178		POLICLINICA HORTOLANDIA	Instituto Butantan / ESALQ-Piracicaba	Instituto Butantan: Alexander Roberto Precioso et al
hCoV-19/Brazil/SP-reBUT_903369/2021	EPI_ISL_5802322		Ubs Jardim Odete	Instituto Butantan	Dimas Tadeu Covas et al
hCoV-19/Brazil/SP-IB_116724/2021	EPI_ISL_5649335		CENTRO DE SAUDE II BARRA BONITA	Instituto Butantan	Dimas Tadeu Covas et al
hCoV-19/NewZealand/21CV0182/2021	EPI_ISL_1904855		Canterbury Health Laboratories	Institute of Environmental Science and Research (ESR)	Rachel Boyle et al
hCoV-19/Canada/BC-BCCDC-92079/2021	EPI_ISL_3484822		British Columbia Centre For Disease Control	BCCDC Public Health Laboratory	Prystajecky Natalie et al
hCoV-19/Brazil/RJ-NXBS64GENOV890120099318/2021	EPI_ISL_3663823		DASA	DASA	Rodrigo Guarischi et al
hCoV-19/Suriname/SR-203/2021	EPI_ISL_2502465		Central Laboratory, Bureau of Public Health (BOG) and Academic Hospital Paramaribo	Erasmus Medical Center	Bas B Oude Munnink et al
hCoV-19/Paraguay/WOR12903A823/2021	EPI_ISL_6944601		Laboratorio Central de Salud Publica	Viral Special Pathogens Branch, Centers for Disease Control and Prevention	Cynthia V√°zquez et al
hCoV-19/Paraguay/WOR12903A828/2021	EPI_ISL_6944604		Laboratorio Central de Salud Publica	Viral Special Pathogens Branch, Centers for Disease Control and Prevention	Cynthia V√°zquez et al
hCoV-19/Aruba/AW-RIVM-43057/2021	EPI_ISL_2981889		Dutch COVID-19 response team	National Institute for Public Health and the Environment (RIVM)	Adam Meijer et al
hCoV-19/USA/IL-CDC-LC0049270/2021	EPI_ISL_1802568	MZ073188.1	Laboratory Corporation of America	Centers for Disease Control and Prevention Division of Viral Diseases, Pathogen Discovery	Dakota Howard et al
hCoV-19/USA/DE-B1099586/2021	EPI_ISL_3692632		DPHL	Delaware Public Health Lab	Rebecca Savage et al
hCoV-19/Suriname/SR-167/2021	EPI_ISL_2502390		Central Laboratory, Bureau of Public Health (BOG) and Academic Hospital Paramaribo	Erasmus Medical Center	Bas B Oude Munnink et al
hCoV-19/Argentina/INEI112733/2021	EPI_ISL_7752699		Servicio Virosis Respiratorias-Departamento Virologia-INEI	Instituto Nacional Enfermedades Infecciosas C.G.Malbran	Baumeister E. et al
hCoV-19/Chile/LR-131410/2021	EPI_ISL_3363490		Genetica Molecular and Subdepartamento de Virologia ISP Chile	Instituto de Salud Publica de Chile	Karen Orostica et al
hCoV-19/Jordan/Biolab0150/2021	EPI_ISL_4053505		Biolab Diagnostic Laboratories	Biolab Diagnostic Laboratories	Issa Abu-Dayyeh et al
hCoV-19/Uruguay/UY-NYULH2176/2021	EPI_ISL_2427754		Laboratorio de Biolog√≠a Molecular M√©dica Uruguaya	Departments of Pathology and Medicine, New York University School of Medicine	Maria Victoria Elizondo et al
hCoV-19/Uruguay/UY-NYULH2124/2021	EPI_ISL_2427702		Laboratorio de Biolog√≠a Molecular M√©dica Uruguaya	Departments of Pathology and Medicine, New York University School of Medicine	Maria Victoria Elizondo et al
hCoV-19/Bolivia/SAN-CABANA-PE-UPCH-2266/2021	EPI_ISL_8800643		Laboratorio de Diagn√≥stico e Investigaci√≥n BIOSCIENCE SRL	Laboratorio de Gen√≥mica Microbiana, Universidad Peruana Cayetano Heredia	Esdenka P√©rez et al
hCoV-19/Suriname/SR-433/2021	EPI_ISL_3462551		Central Laboratory, Bureau of Public Health (BOG) and Academic Hospital Paramaribo	Erasmus Medical Center	Bas B Oude Munnink et al
hCoV-19/Suriname/SR-458/2021	EPI_ISL_3462694		Central Laboratory, Bureau of Public Health (BOG) and Academic Hospital Paramaribo	Erasmus Medical Center	Bas B Oude Munnink et al
hCoV-19/Tunisia/Q8734/2021	EPI_ISL_1197037	MW721182.1	Laboratoire de virologie clinique - Institut Pasteur de Tunis	1-Laboratory of Microbiology, National Reference Lab, Charles Nicolle Hospital; 2-University of Tunis ElManar, Faculty of Medicine of Tunis, LR99ES09, Tunis, Tunisia	Sameh Trabelsi et al
hCoV-19/Finland/THL-202109998/2021	EPI_ISL_2506851		Islab, Pohjois-Savon aluelaboratorio	Expert Microbiology, National Institute for Health and Welfare	Soile Blomqvist et al
hCoV-19/Spain/CT-HUGTiPM015UW8B9/2021	EPI_ISL_2140573		Microbiology Department, Laboratori Cl√≠nic Metropolitana Nord. Hospital Universitari Germans Trias i Pujol	Can Ruti SARS-CoV-2 Sequencing Hub (HUGTiP/IrsiCaixa/IGTP)	Marc Noguera-Julian et al
hCoV-19/NewZealand/21CV0068/2021	EPI_ISL_877212		LabPLUS	Institute of Environmental Science and Research (ESR)	Xiaoyun Ren et al
hCoV-19/NewZealand/21MV0100/2021	EPI_ISL_1082258		Middlemore Hospital	Institute of Environmental Science and Research (ESR)	Rachel Boyle et al
hCoV-19/NewZealand/21MV0258/2021	EPI_ISL_1621321		LabPLUS	Institute of Environmental Science and Research (ESR)	Rachel Boyle et al
hCoV-19/England/ALDP-100E8AD/2021	EPI_ISL_881490	OD943445.1	Lighthouse Lab in Alderley Park	Wellcome Sanger Institute for the COVID-19 Genomics UK (COG-UK) Consortium	Jacquelyn Wynn et al
hCoV-19/Palestine/AAS71/2021	EPI_ISL_2107519	MZ207867.1	Biochemistry and Molecular Biology Department-Faculty of Medicine, Al-Quds University	Biochemistry and Molecular Biology Department-Faculty of Medicine, Al-Quds University	Ereqat et al
hCoV-19/Argentina/PAIS-A0555/2021	EPI_ISL_2007537		Laboratorio de Virolog√≠a del Hospital de Ni√±os Dr. Ricardo Gutierrez	√Årea de Secuenciaci√≥n del Laboratorio de Virolog√≠a del Hospital de Ni√±os Dr. Ricardo Gutierrez on behalf of 'Proyecto Argentino Interinstitucional de genomica de SARS-CoV-2' (PAIS Consortium)	Alexay et al
hCoV-19/Israel/CVL-13630/2021	EPI_ISL_2636157		Israel Central Virology laboratory	Israel National Consortium for SARS-CoV-2 sequencing	Neta Zuckerman et al
hCoV-19/Israel/CVL-11863/2021	EPI_ISL_2181797		Israel Central Virology laboratory	Israel National Consortium for SARS-CoV-2 sequencing	Neta Zuckerman et al
hCoV-19/Israel/1985074979/2021	EPI_ISL_1278718		Clalit Health Services Laboratories, Israel	Stern Lab	Stern Lab et al B
hCoV-19/Singapore/1453/2020	EPI_ISL_728189		National Public Health Laboratory, National Centre for Infectious Diseases	National Public Health Laboratory, National Centre for Infectious Diseases	Tze Minn Mak et al
hCoV-19/Iran/N193/2021	EPI_ISL_833578		National Reference Laboratory for COVID-19, Pasteur Institute of Iran	National Reference Laboratory for COVID-19, Pasteur Institute of Iran	Zahra Ahmadi et al
hCoV-19/NewZealand/20CV0687/2020	EPI_ISL_755626		PathLab Bay of Plenty	Institute of Environmental Science and Research (ESR)	Xiaoyun Ren et al
hCoV-19/Belgium/CHUNamur1324624501/2021	EPI_ISL_1527639		Plateforme de testing Namuroise	Plateforme de testing Namuroise	et al
hCoV-19/Latvia/2105068303/2021	EPI_ISL_2798756		CentrƒÅlƒÅ Laboratorija, SIA	Riga East University Hospital, National Microbiology Reference Laboratory; Eurofins Genomics Europe Sequencing GmbH	Stella Lapi≈Üa et al
hCoV-19/Greece/134892/2021	EPI_ISL_2376628		Greek Genome Center, Biomedical Research Foundation of the Academy of Athens (BRFAA)	Greek Genome Center, Biomedical Research Foundation of the Academy of Athens (BRFAA)	Emmanouil Athanasiadis et al
hCoV-19/Greece/196348/2021	EPI_ISL_2370846		ETHNIKO KENTRO AIMODOSIAS E.KE.A.	Greek Genome Center, Biomedical Research Foundation of the Academy of Athens (BRFAA)	Emmanouil Athanasiadis et al
hCoV-19/Fiji/FJ663/2020	EPI_ISL_4819964		Fiji Centre for Communicable Disease Control	Microbiological Diagnostic Unit - Public Health Laboratory (MDU-PHL)	Sahukhan et al
hCoV-19/Chile/RM-45357/2021	EPI_ISL_1321467		Genetica Molecular and Subdepartamento de Virologia ISP Chile	Instituto de Salud Publica de Chile	Javier Tognarelli et al
hCoV-19/Gabon/JE08/2021	EPI_ISL_1760556		Centre Hospitalier Universitaire M√®re-Enfant, Fondation Jeanne Ebori (CHUMEFJE)	Centre de recherches m√©dicales de Lambar√©n√© (CERMEL)	Haruka Abe et al
hCoV-19/Gabon/13417/2021	EPI_ISL_8886219		Centre Interdisciplinaire de Recherches M√©dicales de Franceville (CIRMF)	Institut Hospitalo-Universitaire - M√©diterran√©e Infection	Sonia Etenna Lekana-Douki et al
hCoV-19/Gabon/CERMEL-BB0638/2021	EPI_ISL_2424159		Centre de Recherches M√©dicales de Lambar√©n√© (CERMEL)	Centre de Recherches M√©dicales de Lambar√©n√© (CERMEL)	G√©d√©on Prince Manouana et al
hCoV-19/Germany/SH-ChVir24825_30/2021	EPI_ISL_5899361		A. Krumbholz, Labor Dr. Krause und Kollegen MVZ GmbH, Kiel	Charit√© Universit√§tsmedizin Berlin, Institut f√ºr Virologie	Victor M Corman et al
hCoV-19/Australia/QLD1545/2021	EPI_ISL_962180		Queensland Health Forensic and Scientific Services	Queensland Health Forensic and Scientific Services	Son Nguyen et al
hCoV-19/Italy/CAM-TIGEM-IZSM-COLLI-13749/2021	EPI_ISL_2275771		Istituto Zooprofilattico Sperimentale del Mezzogiorno	TIGEM	Antonio Grimaldi Patrizia Annunziata Francesco Panariello Biancamaria Pierri Claudia Tiberio Teresa Giuliano Valentina Bouche Chiara Colantuono Maria Concetta Cuomo Denise Di Concilio Lucio Di Filippo Anna Manfredi Marcello Salvi Antonio Limone Luigi Atripaldi Pellegrino Cerino Andrea Ballabio Davide Cacchiarelli et al
hCoV-19/Georgia/Tb-SNGS283/2021	EPI_ISL_3204254		Department for Virology, Molecular Biology and Genome Research, R. G. Lugar Center for Public Health Research, National Center for Disease Control and Public Health (NCDC) of Georgia.	Department for Virology, Molecular Biology and Genome Research, R. G. Lugar Center for Public Health Research, National Center for Disease Control and Public Health (NCDC) of Georgia.	Meri Pantsulaia et al
hCoV-19/Italy/ABR-IZSGC-140951/2021	EPI_ISL_1336670		SIESP CHIETI - DRIVE IN LANCIANO	Istituto Zooprofilattico Sperimentale dell‚ÄôAbruzzo e Molise ‚ÄúG. Caporale‚Äù	Lorusso A et al
hCoV-19/USA/MN-CDC-IBX738499209707/2021	EPI_ISL_1694442	MZ013798.1	Infinity Biologix	Centers for Disease Control and Prevention Division of Viral Diseases, Pathogen Discovery	Dakota Howard et al
hCoV-19/USA/MN-CDC-IBX879166974870/2021	EPI_ISL_1693745	MZ011646.1	Infinity Biologix	Centers for Disease Control and Prevention Division of Viral Diseases, Pathogen Discovery	Dakota Howard et al
hCoV-19/Australia/NSW1592/2021	EPI_ISL_2462431		South Eastern Area Laboratory Services (SEALS)	NSW Health Pathology - Institute of Clinical Pathology and Medical Research; Westmead Hospital; University of Sydney	CIDM-PH et al.
hCoV-19/Greece/104646/2021	EPI_ISL_1420722		Biomedical Research Foundation of the Academy of Athens (BRFAA)	Greek Genome Center, Biomedical Research Foundation of the Academy of Athens (BRFAA)	Emmanouil Athanasiadis et al
hCoV-19/Curacao/CW-RIVM-36976/2021	EPI_ISL_2474762		Dutch COVID-19 response team	National Institute for Public Health and the Environment (RIVM)	Adam Meijer et al
hCoV-19/Djibouti/NAMRU3-E52/2021	EPI_ISL_2533855	MZ394602.1	Naval Medical Research Unit No. 3	Naval Medical Research Center Biological Defense Research Directorate	Catherine E. Arnold et al
hCoV-19/Somalia/NAMRU3-Mog-10/2021	EPI_ISL_2533882	MZ394629.1	Naval Medical Research Unit No. 3	Naval Medical Research Center Biological Defense Research Directorate	Catherine E. Arnold et al
hCoV-19/Pakistan/PPHRL-AH020/2021	EPI_ISL_1909924		Provincial Public Health Reference Laboratory	Provincial Public Health Reference Laboratory	ANDLEEB HANIF et al
hCoV-19/Kazakhstan/ALA-NRL-77S/2021	EPI_ISL_2162126		Olymp CDL	Reference laboratory for the control of viral infections	Nazym Tleumbetova et al
hCoV-19/Finland/THL-202114066/2021	EPI_ISL_2363848		NordLab Kemi	Expert Microbiology, National Institute for Health and Welfare	Soile Blomqvist et al
hCoV-19/Finland/THL-202118162/2021	EPI_ISL_2645039		NordLab Oulu	Expert Microbiology, National Institute for Health and Welfare	Soile Blomqvist et al
hCoV-19/Ukraine/HCL021165888901/2021	EPI_ISL_4260436		Department of Respiratory and other Viral Infections of L.V. Gromashevsky Institute of Epidemiology and Infectious Diseases NAMS of Ukarine	CNR Virus des Infections Respiratoires - France SUD	Alla Mironenko et al
hCoV-19/Iraq/DSeq-C9/2021	EPI_ISL_4574528		Shakha Medical Mall Hospital	DeepSeq Nottingham	Paywast Jamal Jalal et al
hCoV-19/Iraq/Erbil5/2021	EPI_ISL_2629240	MZ401444.1	Biology Department, Salahaddin University	Biology Department, Salahaddin University	Khailany et al
hCoV-19/Norway/2374/2021	EPI_ISL_1317250		Norwegian Institute of Public Health, Department of Virology	Norwegian Institute of Public Health, Department of Virology	Kathrine Stene-Johansen et al
hCoV-19/Taiwan/TSGH-45/2021	EPI_ISL_4096805		TSGH-CP molecular lab	TSGH-CP molecular lab	Cherng-Lih Perng et al
hCoV-19/Italy/ABR-IZSGC-251611/2021	EPI_ISL_2235333		SIESP CHIETI - DRIVE IN LANCIANO	Istituto Zooprofilattico Sperimentale dell‚ÄôAbruzzo e Molise ‚ÄúG. Caporale‚Äù	Lorusso A et al
hCoV-19/Fiji/FJ665/2021	EPI_ISL_4819971		Fiji Centre for Communicable Disease Control	Microbiological Diagnostic Unit - Public Health Laboratory (MDU-PHL)	Sahukhan et al
hCoV-19/Mongolia/10011582/2021	EPI_ISL_8547380	OM190723.1	Biotechnology Core Facility Branch, Centers for Disease Control and Prevention	Centers for Disease Control and Prevention Division of Viral Diseases, Pathogen Discovery	Anir Enkhbat et al
hCoV-19/Mongolia/WOR12903A1204_3002951746_202103677_2-4902557/2021	EPI_ISL_7017657		Onom Foundation and Liver Center; National Center for Zoonotic Diseases; Bayanzurkh District Health Center Laboratory; Chingeltei District Health Center Laboratory; Khan-Uul District Central Hospital Laboratory; Bayan-Olgii Provincial Hospital Laboratory; Zavkhan Provincial Hospital Laboratory	Viral Special Pathogens Branch, Centers for Disease Control and Prevention	Anir Enkhbat et al
hCoV-19/Mongolia/WOR12903A1237_3002951748_202103679_2-4902590/2021	EPI_ISL_7017655		Onom Foundation and Liver Center; National Center for Zoonotic Diseases; Bayanzurkh District Health Center Laboratory; Chingeltei District Health Center Laboratory; Khan-Uul District Central Hospital Laboratory; Bayan-Olgii Provincial Hospital Laboratory; Zavkhan Provincial Hospital Laboratory	Viral Special Pathogens Branch, Centers for Disease Control and Prevention	Anir Enkhbat et al
hCoV-19/Iraq/DSeq-C17/2021	EPI_ISL_4574533		Hiwa hospital	DeepSeq Nottingham	Paywast Jamal Jalal et al
hCoV-19/Iraq/Samawa-27/2021	EPI_ISL_1524356	MZ145313.1	Biology Department, College of Science, Al Muthanna University and Public Health Laboratory, Al-Muthanna Health Directorate	Department of Virology, Faculty of Medicine, University of Helsinki, Helsinki, Finland	Nihad Al-Rashedi et al
hCoV-19/Bahrain/840046569/2021	EPI_ISL_1660424	MW965618.1	Communicable Disease Laboratory, Public Health Directorate	Communicable Disease Laboratory, Public Health Directorate	Alwasti et al
hCoV-19/Kenya/C97554/2021	EPI_ISL_2602732	OK487936.1	KEMRI-Wellcome Trust Research Programme,Kilifi	KEMRI-Wellcome Trust Research Programme,Kilifi	Githinji G. et al
hCoV-19/Australia/SA0675/2021	EPI_ISL_1704803		SA Pathology	SA Pathology	Lex Leong et al
hCoV-19/Australia/NSW-SAVID-4394/2021	EPI_ISL_3568550		Area of Virology, Serology and Virology Division (SAViD), New South Wales Health Pathology Randwick	Virology Research Laboratory; Area of Virology, Serology and Virology Division (SAViD), New South Wales Health Pathology Randwick	Foster et al
hCoV-19/France/IDF-IPP06596/2021	EPI_ISL_1465512		Labo Analyses Med	National Reference Center for Viruses of Respiratory Infections, Institut Pasteur, Paris	Marion Barbet et al
hCoV-19/France/OCC-CHU-TLS-210541212201/2021	EPI_ISL_2311493		LABO BIOMEDICA	CHU Purpan - Laboratoire de Virologie - Institut F√©d√©ratif de Biologie	Latour J. et al
hCoV-19/Australia/NSW-R0405/2021	EPI_ISL_2696273		New South Wales Health Pathology Royal Prince Alfred Hospital	Microbiology RPAH	Foster et al
hCoV-19/Austria/CeMM12926/2021	EPI_ISL_3123121		Austrian Agency for Health and Food Safety (AGES)	Bergthaler laboratory, CeMM Research Center for Molecular Medicine of the Austrian Academy of Sciences	Lukas Endler et al
hCoV-19/Bulgaria/21BG-EU_000648_Pl7/2021	EPI_ISL_1401134		National Center of Infectious and Parasitic Diseases	National Center of Infectious and Parasitic Diseases	Alexiev et al
hCoV-19/Switzerland/AG-ETHZ-560290/2021	EPI_ISL_1657824		Viollier AG	Department of Biosystems Science and Engineering, ETH Zurich	Christian Beisel et al
hCoV-19/Mexico/CHH-InDRE_FB17410_S3926/2021	EPI_ISL_2858940		LESP Chihuahua	Instituto de Diagnostico y Referencia Epidemiologicos (INDRE)	Claudia Wong-Arambula et al
hCoV-19/Lithuania/LTU000_40616/2021	EPI_ISL_1656090		NMVRVI	National Public Health Surveillance Laboratory	Lukas Zemaitis et al
hCoV-19/Ecuador/NIC-INSPI-328923/2021	EPI_ISL_2893578		INSPI-CRN DE INFLUENZA Y OTROS VIRUS RESPIRATORIOS	NIC-INSPI	Alfredo Bruno et al
hCoV-19/NewZealand/21CH0030/2021	EPI_ISL_2406488		Canterbury Health Laboratories	Institute of Environmental Science and Research (ESR)	Paula scholes et al
hCoV-19/Bonaire/BQ-RIVM-35129/2021	EPI_ISL_2405585		Dutch COVID-19 response team	National Institute for Public Health and the Environment (RIVM)	Adam Meijer et al
hCoV-19/Bonaire/BQ-RIVM-22569/2021	EPI_ISL_1521852		Dutch COVID-19 response team	National Institute for Public Health and the Environment (RIVM)	Adam Meijer et al
hCoV-19/Bonaire/BQ-RIVM-22549/2021	EPI_ISL_1521842		Dutch COVID-19 response team	National Institute for Public Health and the Environment (RIVM)	Adam Meijer et al
hCoV-19/Aruba/AW-RIVM-28068/2021	EPI_ISL_1961909		Dutch COVID-19 response team	National Institute for Public Health and the Environment (RIVM)	Adam Meijer et al
hCoV-19/NewZealand/21CV0010/2021	EPI_ISL_794615		LabPLUS	Institute of Environmental Science and Research (ESR)	Xiaoyun Ren et al
hCoV-19/Serbia/Beograd-952N26-0303/2021	EPI_ISL_6937517		Directorate for national reference laboratories	Center for forensic and applied molecular genetics, Faculty of Biology, University of Belgrade	D.Keckareviƒá et al
hCoV-19/USA/TN-CDC-LC0021734/2021	EPI_ISL_1421818	MW844577.1	Laboratory Corporation of America	Centers for Disease Control and Prevention Division of Viral Diseases, Pathogen Discovery	Peter W. Cook et al
hCoV-19/Poland/NIPH-NIH_ECDC-1572/2021	EPI_ISL_1447236		National Institute of Public Health - National Institute of Hygiene	1. National Institute of Public Health - National Institute of Hygiene; 2. Eurofins Genomics Europe Sequencing GmbH	Wo≈Çkowicz Tomasz et al
hCoV-19/Latvia/3815/2021	EPI_ISL_8403120		BIOR	Latvian Biomedical Research and Study Centre	Alise Jakovele et al
hCoV-19/NewZealand/21CV0178/2021	EPI_ISL_1315317		LabTests	Institute of Environmental Science and Research (ESR)	Rachel Boyle et al
hCoV-19/Denmark/DCGC-53632/2021	EPI_ISL_1861686		Department of Virus and Microbiological Special Diagnostics, Statens Serum Institut, Copenhagen, Denmark	Aalborg University	Danish Covid-19 Genome Consortium et al
hCoV-19/Nigeria/BCVL-21978/2021	EPI_ISL_4026351		Biorepository and Clinical Virology Laboratory	Northwestern University - Center for Pathogen Genomics and Microbial Evolution	Ramon Lorenzo-Redondo et al
hCoV-19/USA/VA-CDC-LC0060477/2021	EPI_ISL_2305715	MZ307090.1	Laboratory Corporation of America	Centers for Disease Control and Prevention Division of Viral Diseases, Pathogen Discovery	Dakota Howard et al
hCoV-19/Portugal/PT6463/2021	EPI_ISL_1854060		H Divino Espirito Santo - Ponta Delgada	Instituto Nacional de Saude (INSA)	Borges et al
hCoV-19/USA/SC-CDC-QDX25890953/2021	EPI_ISL_4367877	OK249123.1	Quest Diagnostics Incorporated	Centers for Disease Control and Prevention Division of Viral Diseases, Pathogen Discovery	Dakota Howard et al
hCoV-19/USA/NV-CDC-FG-032327/2021	EPI_ISL_2134184	MZ222979.1	Fulgent Genetics	Centers for Disease Control and Prevention Division of Viral Diseases, Pathogen Discovery	Dakota Howard et al
hCoV-19/Angola/CERI-KRISP-K021708/2021	EPI_ISL_3860039		Instituto Nacional de Investiga√ß√£o em Sa√∫de	CERI, Centre for Epidemic Response and Innvoation, Stellenbosch University and KRISP, KZN Research Innovation and Sequencing Platform, UKZN.	Morais J et al
hCoV-19/Venezuela/Mir3677/2021	EPI_ISL_3281603		IVIC	Laboratorio de Virolog√≠a Molecular	Rossana C Jaspe et al
hCoV-19/Benin/249938/2021	EPI_ISL_4567039		Laboratoire des Fi√®vres H√©morragiques Virales du Benin	Institut f√ºr Virologie - Institute of Virology - Charite	Anges Yadouleton et al
hCoV-19/Morocco/FMP-214/2021	EPI_ISL_1913056		Institut National d'Hygi√®ne	Laboratoire de Biotechnologie	Tarik Aanniz et al
hCoV-19/Norway/09659/2021	EPI_ISL_1820223		Haukeland University Hospital, Dept. of Microbiology	Norwegian Institute of Public Health, Department of Virology	Kathrine Stene-Johansen et al
hCoV-19/Bonaire/BQ-RIVM-27386/2021	EPI_ISL_1792360		Dutch COVID-19 response team	National Institute for Public Health and the Environment (RIVM)	Adam Meijer et al
hCoV-19/Belarus/HM-CRIE-L219T0057u/2021	EPI_ISL_9318111		The Republican Research and Practical Center for Epidemiology and Microbiology (RRPCEM)	Group of Genomics and Postgenomic Technologies of Central Research Institute of Epidemiology	Gasich Elena et al
hCoV-19/Gambia/31886/2021	EPI_ISL_2958644		MRCG at LSHTM Genomics lab	MRCG at LSHTM Genomics lab	Abdul Karim sesay et al
hCoV-19/Guadeloupe/IPP07818/2021	EPI_ISL_1528197		Hospital	National Reference Center for Viruses of Respiratory Infections, Institut Pasteur, Paris	Marion Barbet et al
hCoV-19/Guadeloupe/IPP07816/2021	EPI_ISL_1528195		Hospital	National Reference Center for Viruses of Respiratory Infections, Institut Pasteur, Paris	Marion Barbet et al
hCoV-19/Azerbaijan/Aghayev-09/2021	EPI_ISL_2161030		National Hematology and Transfusiology Center	National Hematology and Transfusiology Center	Aghayev AR et al
hCoV-19/RepublicoftheCongo/RC-005/2021	EPI_ISL_2978190		Laboratoire National de Sant√© Publique, Brazzaville, R√©publique du Congo	Pathogen Genomics Lab, National Institute for Biomedical Research (INRB)	Placide Mbala-Kingebeni et al
hCoV-19/Oman/rega-OM-65/2021	EPI_ISL_4062625		Sultan Qaboos University Hospital, Department of Microbiology & Immunology, Molecular Biology Section	KU Leuven, Rega Institute, Clinical and Epidemiological Virology	Tony Wawina-Bokalanga et al
hCoV-19/CzechRepublic/NRL_2359/2021	EPI_ISL_2491831		National Institute of Public Health	Charles University, Faculty of Science, BIOCEV, OMICS Genomics	Vladim√≠r Hampl et al
hCoV-19/Azerbaijan/Aghayev-11/2021	EPI_ISL_2161032		National Hematology and Transfusiology Center	National Hematology and Transfusiology Center	Aghayev AR et al
hCoV-19/BosniaandHerzegovina/KCUS1Z-2287/2021	EPI_ISL_1300655		Cantonal Hospital Zenica; Department of Microbiological Diagnostics	Clinical Center, University of Sarajevo; Unit for Clinical Microbiology	Irma Salimoviƒá-Be≈°iƒá et al
hCoV-19/Slovakia/9363/2021	EPI_ISL_2397260		Public Health Authority of the Slovak Republic	Public Health Authority of the Slovak Republic	Barbora Kotvasov√° et al
hCoV-19/Mexico/VER_IBT_IMSS_1330/2021	EPI_ISL_2391554	OL461643.1	Laboratorio Central de Epidemiolog√≠a (LCE)	Instituto de Biotecnolog√≠a de la UNAM	Consorcio Mexicano de Vigilancia Gen√≥mica (CoViGen-Mex). Authors (in alphabetical order): Julio Elias Alvarado-Yaah et al
hCoV-19/CzechRepublic/NRL_3336_21/2021	EPI_ISL_1321410		National Institute of Public Health	National Reference Laboratory for Influenza and Respiratory Viruses CZE	Helena Jirincova et al
hCoV-19/Austria/CeMM6639/2021	EPI_ISL_1583514		Austrian Agency for Health and Food Safety (AGES)	Bergthaler laboratory, CeMM Research Center for Molecular Medicine of the Austrian Academy of Sciences	Lukas Endler et al
hCoV-19/BosniaandHerzegovina/KCUS73111/2021	EPI_ISL_2938098		Health Center Novi Grad Sarajevo	Clinical Center, University of Sarajevo; Unit for Clinical Microbiology	Irma Salimoviƒá-Be≈°iƒá et al
hCoV-19/Australia/VIC19542/2021	EPI_ISL_5288840		Microbiological Diagnostic Unit - Public Health Laboratory (MDU-PHL)	Microbiological Diagnostic Unit - Public Health Laboratory (MDU-PHL)	Seemann et al
hCoV-19/Australia/VIC18262/2021	EPI_ISL_1033150		Microbiological Diagnostic Unit - Public Health Laboratory (MDU-PHL)	MDU-PHL	Seemann T. et al
hCoV-19/Austria/CeMM11525/2021	EPI_ISL_2657436		Austrian Agency for Health and Food Safety (AGES)	Bergthaler laboratory, CeMM Research Center for Molecular Medicine of the Austrian Academy of Sciences	Lukas Endler et al
hCoV-19/Georgia/Tb-sNGS714/2021	EPI_ISL_8884581		Department for Virology, Molecular Biology and Genome Research, R. G. Lugar Center for Public Health Research, National Center for Disease Control and Public Health (NCDC) of Georgia.	Department for Virology, Molecular Biology and Genome Research, R. G. Lugar Center for Public Health Research, National Center for Disease Control and Public Health (NCDC) of Georgia.	Giorgi Tomashvili et al
hCoV-19/Mongolia/Stanford-Mong2_S37/2021	EPI_ISL_7849672		Molecular Diagnostics Laboratory at The Liver Center	Stanford University School of Medicine, Clinical Virology Laboratory	Fumiko Yamamoto et al
hCoV-19/Belarus/HM-CRIE-L219T0066u/2021	EPI_ISL_9318114		The Republican Research and Practical Center for Epidemiology and Microbiology (RRPCEM)	Group of Genomics and Postgenomic Technologies of Central Research Institute of Epidemiology	Gasich Elena et al
hCoV-19/Australia/VIC18254/2021	EPI_ISL_5288919		Microbiological Diagnostic Unit - Public Health Laboratory (MDU-PHL)	Microbiological Diagnostic Unit - Public Health Laboratory (MDU-PHL)	Seemann et al
hCoV-19/Australia/NSW1476/2021	EPI_ISL_857311		South Eastern Area Laboratory Services (SEALS)	NSW Health Pathology - Institute of Clinical Pathology and Medical Research; Westmead Hospital; University of Sydney	CIDM-PH et al.
hCoV-19/Australia/NSW-R0067/2021	EPI_ISL_1010713		New South Wales Health Pathology Royal Prince Alfred Hospital	Microbiology RPAH	Foster et al
hCoV-19/Bahrain/341726177/2021	EPI_ISL_1660467	MW947244.1	Communicable Disease Laboratory, Public Health Directorate	Communicable Disease Laboratory, Public Health Directorate	Alwasti et al
hCoV-19/NewZealand/21CH0033/2021	EPI_ISL_2811951		Canterbury Health Laboratories	Institute of Environmental Science and Research (ESR)	Paula scholes et al
hCoV-19/Oman/rega-OM-63/2021	EPI_ISL_4062623		Sultan Qaboos University Hospital, Department of Microbiology & Immunology, Molecular Biology Section	KU Leuven, Rega Institute, Clinical and Epidemiological Virology	Tony Wawina-Bokalanga et al
hCoV-19/Serbia/Belgrade-6448390706/2021	EPI_ISL_4468860		Institute of Virology, Vaccines and Sera "Torlak"	Institute of microbiology and Immunology, Faculty of Medicine, University of Belgrade	Knezevic et al
hCoV-19/Thailand/DMSc-04156/2021	EPI_ISL_6036575		Regional Medical Sciences Center 12 Songkhla	Division of Genomic Medicine and Innovation support,Department of Medical Sciences, Ministry of Public Health, Thailand	Surakameth Mahasirimongkol et al
hCoV-19/Thailand/DMSc-00603/2021	EPI_ISL_2433504		Trang Hospital	Division of Genomic Medicine and Innovation support,Department of Medical Sciences, Ministry of Public Health, Thailand	Surakameth Mahasirimongkol et al
hCoV-19/Iran/Tehran-NIC-15/2021	EPI_ISL_1993557		National Influenza Center, Virology Department	National Influenza Center	V Salimi et al
hCoV-19/BosniaandHerzegovina/141255/2021	EPI_ISL_2790410		Primary Health Care Celinac	Public Health Institute of Republic of Srpska	Pava Dimitrijevic et al
hCoV-19/Australia/NSW1616/2021	EPI_ISL_2462428		Sydney South West Pathology Service (SSWPS) - Royal Prince Alfred Hospital - NSW Health Pathology	NSW Health Pathology - Institute of Clinical Pathology and Medical Research; Westmead Hospital; University of Sydney	CIDM-PH et al.
hCoV-19/Morocco/FMP-341/2021	EPI_ISL_5121443		Institut National d'Hygi√®ne / Consortium National de Veille G√©nomique - Maroc	Laboratoire de Biotechnologie	Mouna Ouadghiri et al
hCoV-19/Armenia/IMB3-9/2021	EPI_ISL_1718302		National Center of Disease Control and Prevention of the Republic of Armenia	Institute of Molecular Biology NAS RA, Republic of Armenia, Department of Bioengineering, BioinformaticsInstitute and Molecular Biology IBMPh RAU, Republic of Armenia	Arsen Arakelyan et al
hCoV-19/Croatia/5856/2021	EPI_ISL_3046376		Kliniƒçki bolniƒçki centar Zagreb	Hrvatski zavod za javno zdravstvo	Irena Tabain et al
hCoV-19/Luxembourg/LNS7825222/2021	EPI_ISL_3146312		BioneXt Lab	Laboratoire national de sante, Microbiology, Microbial Genomics Platform	Anke Wienecke-Baldacchino et al
hCoV-19/Georgia/Tb-SNGS396/2021	EPI_ISL_3804075		Department for Virology, Molecular Biology and Genome Research, R. G. Lugar Center for Public Health Research, National Center for Disease Control and Public Health (NCDC) of Georgia.	Department for Virology, Molecular Biology and Genome Research, R. G. Lugar Center for Public Health Research, National Center for Disease Control and Public Health (NCDC) of Georgia.	Giorgi Gogoladze et al
hCoV-19/Lebanon/MDC_LAU_16/2021	EPI_ISL_1910617		Mashrek Medical Diagnostic Center	Microbial Pathogenomics Lab - LAU	Jad Koweyes et al
hCoV-19/Jordan/Biolab0231/2021	EPI_ISL_5852741		Biolab Diagnostic Laboratories	Biolab Diagnostic Laboratories	Issa Abu-Dayyeh et al
hCoV-19/Jordan/AQ-Biolab0131/2021	EPI_ISL_5159459		Biolab Diagnostic Laboratories	Biolab Diagnostic Laboratories	Issa Abu-Dayyeh et al
hCoV-19/USA/ND-NDDH-3347/2021	EPI_ISL_3268286		North Dakota Department of Health, Public Health Laboratory	North Dakota Department of Health, Public Health Laboratory	Lisa Wingerter et al
hCoV-19/Lebanon/QIB-842/2021	EPI_ISL_3344011	OU601683.1	National Influenza Center	Quadram Institute Bioscience	Georgi Merhi et al
hCoV-19/Nepal/NPHL-S-1061/2022	EPI_ISL_9388268		Prasuti griha PCR Lab	National Public Health Laboratory	National Public Health Laboratory Team et al
hCoV-19/Botswana/R73B31_BHP_AAC54425/2022	EPI_ISL_9342591		Botswana Harvard HIV Reference Laboratory	Botswana Harvard HIV Reference Laboratory	Sikhulile Moyo et al
hCoV-19/Mozambique/CERI-KRISP-K035200/2022	EPI_ISL_9621811		Instituto Nacional de Saude (INS), Mozambique	CERI, Centre for Epidemic Response and Innvoation, Stellenbosch University and KRISP, KZN Research Innovation and Sequencing Platform, UKZN.	Nalia Ismael et al
hCoV-19/SouthAfrica/NICD-N34325/2022	EPI_ISL_9686293		Lancet	National Institute for Communicable Diseases of the National Health Laboratory Service	Amoako DG et al
hCoV-19/Germany/NI-IOV-1236338/2022	EPI_ISL_9698463		Hannover Medical School, Institute of Virology	Hannover Medical School, Institute of Virology	Lars Steinbr√ºck et al
hCoV-19/Denmark/DCGC-355746/2022	EPI_ISL_9690520		Molekyl√¶r Medicinsk Afdeling, Aarhus University Hospital, Aarhus, Denmark	Statens Serum Institut Bioinformatics and Microbial Genomics	Danish Covid-19 Genome Consortium et al
hCoV-19/SouthAfrica/NICD-N37150/2022	EPI_ISL_9686176		Lancet	National Institute for Communicable Diseases of the National Health Laboratory Service	Amoako DG et al
hCoV-19/SouthAfrica/NICD-N34336/2022	EPI_ISL_9686304		Lancet	National Institute for Communicable Diseases of the National Health Laboratory Service	Amoako DG et al
hCoV-19/SouthAfrica/NICD-N34328/2022	EPI_ISL_9686296		Lancet	National Institute for Communicable Diseases of the National Health Laboratory Service	Amoako DG et al
hCoV-19/SouthAfrica/NICD-N34329/2022	EPI_ISL_9686297		Lancet	National Institute for Communicable Diseases of the National Health Laboratory Service	Amoako DG et al
hCoV-19/Philippines/PH-PGC-103286/2022	EPI_ISL_9322866		Ospital Ng Para√±aque District II	Philippine Genome Center	Cynthia P. Saloma et al
hCoV-19/Philippines/PH-PGC-103572/2022	EPI_ISL_9323159		Philippine Red Cross Clark Molecular Laboratory	Philippine Genome Center	Cynthia P. Saloma et al
hCoV-19/Myanmar/DSMRC-066/2022	EPI_ISL_8920501		DSMRC	Defence Services Medical Research Centre (DSMRC)	Khine Zaw Oo et al
hCoV-19/Myanmar/DSMRC-065/2022	EPI_ISL_8920494		DSMRC	Defence Services Medical Research Centre (DSMRC)	Khine Zaw Oo et al
hCoV-19/Cambodia/VIR22-003776/2022	EPI_ISL_9696528		National Institute of Public Health	Virology Unit, Institut Pasteur du Cambodge	Leakhena Pum et al
hCoV-19/HongKong/VM21048489/2021	EPI_ISL_9643313		North Lantau Hospital	Hong Kong Department of Health	Alan K.L. Tsang et al
hCoV-19/Singapore/538/2022	EPI_ISL_8770523		National Public Health Laboratory, National Centre for Infectious Diseases	National Public Health Laboratory, National Centre for Infectious Diseases	Benny Yeo et al
hCoV-19/HongKong/VM22006013/2022	EPI_ISL_9644523		Queen Elizabeth Hospital	Hong Kong Department of Health	Alan K.L. Tsang et al
hCoV-19/HongKong/VM22006002/2022	EPI_ISL_9644520		Temporary Specimen Collection Centre at the AsiaWorld-Expo	Hong Kong Department of Health	Alan K.L. Tsang et al
hCoV-19/NorthMacedonia/ZMC_11299/2022	EPI_ISL_9441481		Laboratory of Genetics and Personalized Medicine, Zan Mitrev Clinic	Laboratory of Genetics and Personalized Medicine, Zan Mitrev Clinic	Kungulovski G. et al.
hCoV-19/USA/PA-MGEL-03280/2022	EPI_ISL_9698605		UPMC Clinical Microbiology Laboratory	Microbial Genome Sequencing Center; Microbial Genomic Epidemiology Laboratory, University of Pittsburgh	Lee H. Harrison et al
hCoV-19/Sweden/SUS0008483/2022	EPI_ISL_9242718		Clinical Microbiology, Infection Prevention and Control	Section for Molecular Diagnostics	Bj√∂rn Hallstr√∂m et al
hCoV-19/Austria/LB-R00055-S047/2022	EPI_ISL_9165856		Lifebrain Covid Labor GmbH	Lifebrain Covid Labor GmbH	Filip Sima et al
hCoV-19/Denmark/DCGC-352265/2022	EPI_ISL_9652556		Department of Bacteria, Parasites and Fungi, Statens Serum Institut, Copenhagen, Denmark	Statens Serum Institut Bioinformatics and Microbial Genomics	Danish Covid-19 Genome Consortium et al
hCoV-19/Sweden/SUS0008560/2022	EPI_ISL_9243063		Clinical Microbiology, Infection Prevention and Control	Section for Molecular Diagnostics	Bj√∂rn Hallstr√∂m et al
hCoV-19/Sweden/01_SE100_22CS100978/2022	EPI_ISL_9523429		Karolinska University Hospital Huddinge	Karolinska University Hospital	Jan Albert et al
hCoV-19/Netherlands/NH-inBiome-210820/2022	EPI_ISL_9616294		Pubic Health Laboratory, Public Health Laboratory, Public Health Service, Amsterdam, The Netherlands	inBiome	Martine Bos et al
hCoV-19/Denmark/DCGC-356361/2022	EPI_ISL_9691705		Department of Bacteria, Parasites and Fungi, Statens Serum Institut, Copenhagen, Denmark	Statens Serum Institut Bioinformatics and Microbial Genomics	Danish Covid-19 Genome Consortium et al
hCoV-19/Denmark/DCGC-349990/2022	EPI_ISL_9567650		Department of Bacteria, Parasites and Fungi, Statens Serum Institut, Copenhagen, Denmark	Statens Serum Institut Bioinformatics and Microbial Genomics	Danish Covid-19 Genome Consortium et al
hCoV-19/Norway/1129/2022	EPI_ISL_9480676		Furst Medical Laboratory	Norwegian Institute of Public Health, Department of Virology	Kathrine Stene-Johansen et al
hCoV-19/India/MH-RFIP08751/2022	EPI_ISL_9697676		Noble Hospital, Pune	RF-IISER Pune	Krishanpal Karmodiya et al
hCoV-19/France/IDF-HMN-22022020920/2022	EPI_ISL_9604697		INSTITUT GUSTAVE ROUSSY	Department of Virology, Henri Mondor University Hospital, Assistance Publique H√¥pitaux de Paris, Universit√© Paris-Est Cr√©teil, INSERM U955	Christophe Rodriguez et al
hCoV-19/NewZealand/22CH0765/2022	EPI_ISL_9636623		Canterbury Health Laboratories	Institute of Environmental Science and Research (ESR)	Sarah Cockerton et al
hCoV-19/India/MH-INSACOG-CSIR-NEERI529/2022	EPI_ISL_9651121		CSIR-NEERI, Nagpur Covid-19 Testing Lab	CSIR-NEERI, Nagpur Covid-19 Testing Lab	Krishna Khairnar et al.
hCoV-19/Scotland/QEUH-33EC271/2022	EPI_ISL_9387290		Lighthouse Lab in Glasgow	Wellcome Sanger Institute for the COVID-19 Genomics UK (COG-UK) Consortium	Harper VanSteenhouse et al
hCoV-19/Cambodia/VIR22-003979/2022	EPI_ISL_9696534		National Institute of Public Health	Virology Unit, Institut Pasteur du Cambodge	Leakhena Pum et al
hCoV-19/Nepal/DH_038/2022	EPI_ISL_8753964		Star Hospital	Molecular and Genomics Research Lab, Dhulikhel Hospital, Kathmandu University Hospital	Rajeev Shrestha et al
hCoV-19/India/KA-RFNB-2189/2021	EPI_ISL_9092051		Neuberg Anand Reference Laboratory, Bengaluru	National Center for Biological Sciences, TIFR - Rockefeller Foundation	Darshan Sreenivas et al
hCoV-19/Norway/35025/2021	EPI_ISL_9227195		Furst Medical Laboratory	Norwegian Institute of Public Health, Department of Virology	Kathrine Stene-Johansen et al
hCoV-19/SouthAfrica/NICD-N32883/2022	EPI_ISL_9679669		VERMAAK	National Institute for Communicable Diseases of the National Health Laboratory Service	Amoako DG et al
hCoV-19/Pakistan/NIH-B35-S7/2022	EPI_ISL_9651658		Department of Virology	Department of Virology	Massab Umair et al
hCoV-19/Pakistan/NIH-B35-S14/2022	EPI_ISL_9651665		Department of Virology	Department of Virology	Massab Umair et al
hCoV-19/Pakistan/NIH-B35-S4/2022	EPI_ISL_9651656		Department of Virology	Department of Virology	Massab Umair et al
hCoV-19/Georgia/Tb-sNGS4123/2022	EPI_ISL_9611228		Department for Virology, Molecular Biology and Genome Research, R. G. Lugar Center for Public Health Research, National Center for Disease Control and Public Health (NCDC) of Georgia.	Department for Virology, Molecular Biology and Genome Research, R. G. Lugar Center for Public Health Research, National Center for Disease Control and Public Health (NCDC) of Georgia.	Giorgi Tomashvili et al
hCoV-19/Spain/GA-VITHAS-51804003/2022	EPI_ISL_9612982		Vithas Lab. Hospital Vithas Vigo	Microbiology Department. Complexo Hospitalario Universitario de Vigo	Camacho AT et al
hCoV-19/India/TG-GMCH-ICMR-INSACOG-342032/2022	EPI_ISL_9675087		Gandhi Medical College and Hospital (GMCH), Secunderabad	NIV Influenza	Dr.K.Nagamani et al
hCoV-19/Norway/Ahus-3065/2022	EPI_ISL_9695828		Dept. of Microbiology and Infection Control, Akershus University Hospital HF	Dept. of Microbiology and Infection Control, Akershus University Hospital HF	Hege Vangstein Aamot et al
hCoV-19/NewZealand/22CH0675/2022	EPI_ISL_9636709		Canterbury Health Laboratories	Institute of Environmental Science and Research (ESR)	Sarah Cockerton et al
hCoV-19/NewZealand/22MV0700/2022	EPI_ISL_9433903		Northland District Health Board	Institute of Environmental Science and Research (ESR)	Sarah Cockerton et al
hCoV-19/NewZealand/22MV0692/2022	EPI_ISL_9434051		Northland District Health Board	Institute of Environmental Science and Research (ESR)	Sarah Cockerton et al
hCoV-19/NewZealand/22CV1608/2022	EPI_ISL_9671828		MedLab South Ltd Nelson	Institute of Environmental Science and Research (ESR)	Sarah Cockerton et al
hCoV-19/NewZealand/22CV1104/2022	EPI_ISL_9434031		MedLab Central Ltd	Institute of Environmental Science and Research (ESR)	Sarah Cockerton et al
hCoV-19/NewZealand/22CV1103/2022	EPI_ISL_9433830		MedLab Central Ltd	Institute of Environmental Science and Research (ESR)	Sarah Cockerton et al
hCoV-19/NewZealand/22CV1059/2022	EPI_ISL_9636589		MedLab Central Ltd	Institute of Environmental Science and Research (ESR)	Sarah Cockerton et al
hCoV-19/NewZealand/22CV1090/2022	EPI_ISL_9636574		Waikato Hospital	Institute of Environmental Science and Research (ESR)	Sarah Cockerton et al
hCoV-19/NewZealand/22CV1436/2022	EPI_ISL_9636601		Wellington SCL (WN)	Institute of Environmental Science and Research (ESR)	Sarah Cockerton et al
hCoV-19/Malta/MDxMDHO122/2022	EPI_ISL_9229107		Molecular Diagnostics Pathology Department Mater Dei Hospital Malta	Molecular Diagnostics Pathology Department Mater Dei Hospital Malta	G Zahra et al
hCoV-19/Moldova/769/2022	EPI_ISL_8519904		Virology Laboratory, NAPH, Moldova	Virology Laboratory, NAPH, Moldova	Halacu Ala et al
hCoV-19/CzechRepublic/KNL_020140471/2022	EPI_ISL_9615903		Regional Hospital Liberec	Regional Hospital Liberec	Tomas Zajic et al
hCoV-19/Iraq/Sevan/2022	EPI_ISL_9606995		West Erbil Emergency Lab	University of Salahaddin/Research Center	Sevan Omer Majed et al
hCoV-19/Zimbabwe/S_2910_B23/2021	EPI_ISL_9184696		National Microbilogy Reference Laboratory	National Microbilogy Reference Laboratory	Jasper Chimedza et al
hCoV-19/Eswatini/N22791/2021	EPI_ISL_9439214		Raleigh Fitkin Memorial	National Institute for Communicable Diseases of the National Health Laboratory Service	Maphalala G et al
hCoV-19/Eswatini/N28419/2021	EPI_ISL_9697124		Mbabane government hospital	National Institute for Communicable Diseases of the National Health Laboratory Service	Maphalala G et al
hCoV-19/DRC/INRB-RDC-791/2021	EPI_ISL_9570996		Pathogen Genomics Lab, National Institute for Biomedical Research (INRB)	Pathogen Genomics Lab, National Institute for Biomedical Research (INRB)	Placide Mbala-Kingebeni et al
hCoV-19/Belgium/AZDelta-2203-04803/2022	EPI_ISL_9149756		AZDelta	AZ Delta Medical Laboratories in Roeselare, Belgium	Geert Martens et al
hCoV-19/Belgium/MBLG-CTMAPF04988160/2022	EPI_ISL_9164067		Cliniques universitaires Saint-Luc	UCLouvain/IREC/MBLG-CTMA	Bertrand Bearzatto et al
hCoV-19/Moldova/Nr.1273/2022	EPI_ISL_9102382		Virology Laboratory, NAPH, Moldova	Virology Laboratory, NAPH, Moldova	Apostol Mariana et al
hCoV-19/Japan/PG-181253/2022	EPI_ISL_9211887		Pathogen Genomics Center, National Institute of Infectious Diseases	Pathogen Genomics Center, National Institute of Infectious Diseases	Tsuyoshi Sekizuka et al C
hCoV-19/Congo/FCRM-149-14339/2021	EPI_ISL_8097970		Fondation Congolaise pour la recherche medicale (FCRM), Francine Ntoumi	Fondation Congolaise pour la Recherche M√©dicale	Mfoutou Mapanguy Claujens Chastel et al
hCoV-19/Aruba/AW-RIVM-82593/2022	EPI_ISL_9184718		Dutch COVID-19 response team	National Institute for Public Health and the Environment (RIVM)	Adam Meijer et al
hCoV-19/Suriname/SR-909/2021	EPI_ISL_8572436		Central Laboratory, Bureau of Public Health (BOG) and Academic Hospital Paramaribo	Erasmus Medical Center	Bas B Oude Munnink et al
hCoV-19/Azerbaijan/MHTM-A/2022	EPI_ISL_8540912		National Hematology and Transfusiology Center, Department of Medical Genetics	National Hematology and Transfusiology Center, Department of Medical Genetics	Agha Rza Aghayev et al
hCoV-19/Mexico/ZAC_LANGEBIO_IMSS_5018/2022	EPI_ISL_9151019		Unidad de Investigacion Biomedica de Zacatecas (UIBZ)	Unidad de Genomica Avanzada	Consorcio Mexicano de Vigilancia Genomica (CoViGen-Mex): Julio Elias Alvarado-Yaah et al
hCoV-19/Mozambique/CERI-KRISP-K032749/2021	EPI_ISL_7715452		Instituto Nacional de Saude (INS), Mozambique	CERI, Centre for Epidemic Response and Innvoation, Stellenbosch University and KRISP, KZN Research Innovation and Sequencing Platform, UKZN.	Nalia Ismael et al
hCoV-19/Botswana/R64B75_BHP_932949/2022	EPI_ISL_8637983		Botswana Harvard HIV Reference Laboratory	Botswana Harvard HIV Reference Laboratory	Sikhulile Moyo et al
hCoV-19/Botswana/R74B44_BHP_936480/2022	EPI_ISL_9342649		Maun Reference Hospital laboratory	Botswana Harvard HIV Reference Laboratory	Sikhulile Moyo et al
hCoV-19/Mozambique/N24975/2021	EPI_ISL_9452288		Instituto Nacional de Sa√∫de (National Institute of Health)	National Institute for Communicable Diseases of the National Health Laboratory Service	Viegas Sofia et al
hCoV-19/SouthAfrica/NICD-N25634/2021	EPI_ISL_8801169		TSHEPONG LABORATORY	National Institute for Communicable Diseases of the National Health Laboratory Service	Amoako DG et al
hCoV-19/Lithuania/IBT-LSC-VU_r39_12/2022	EPI_ISL_9663304		UAB Diagnostikos laboratorija	Institute of Biotechnology, Life Sciences Center, Vilnius University	Emilija Vasiliunaite et al
hCoV-19/Romania/B-1979/2022	EPI_ISL_9225023		National Institute of Infectious Diseases-Prof. Dr. Matei Bals Molecular Diagnostics Laboratory	National Institute of Infectious Diseases-Prof. Dr. Matei Bals Molecular Diagnostics Laboratory	Corina Casangiu et al
hCoV-19/BosniaandHerzegovina/VFS-UNSA-LMGFI1204/2022	EPI_ISL_9075018		University Clinical Hospital of Mostar, Department of Microbiology and Molecular Diagnostics	University of Sarajevo, Veterinary Faculty, Laboratory for Molecular Diagnostic and Research	Goletic S et al
hCoV-19/Japan/PG-176762/2022	EPI_ISL_9228058		Division of Microbiology, Osaka Institute of Public Health	Division of Microbiology, Osaka Institute of Public Health	Ryuji Kawahara et al
hCoV-19/Liechtenstein/FL-Risch-2211202945/2022	EPI_ISL_8786080		Dr. Risch Ostschweiz AG	Dr Risch Laboratory	Nadia Wohlwend et al
hCoV-19/SriLanka/aicbu3673/2022	EPI_ISL_8769469		Allergy, Immunology and Cell Biology Unit (AICBU)	Allergy, Immunology and Cell Biology Unit (AICBU)	Chandima Jeewandara et al
hCoV-19/Guadeloupe/IPP51616/2021	EPI_ISL_8542311		Hopital	National Reference Center for Viruses of Respiratory Infections, Institut Pasteur, Paris	Marion Barbet et al
hCoV-19/Netherlands/ZH-RIVM-84261/2022	EPI_ISL_9531550		Dutch COVID-19 response team	National Institute for Public Health and the Environment (RIVM)	Adam Meijer et al
hCoV-19/Guadeloupe/CERBAHC-12335847/2021	EPI_ISL_9550437		LBBMS BIO POLE ANTILLES	CERBA HealthCare	B√©n√©dicte Roquebert et al
hCoV-19/Spain/CT-HUGTiPM073QW6B5/2022	EPI_ISL_9304898		Microbiology Department, Laboratori Cl√≠nic Metropolitana Nord. Hospital Universitari Germans Trias i Pujol	Can Ruti SARS-CoV-2 Sequencing Hub (HUGTiP/IrsiCaixa/IGTP)	Marc Noguera-Julian et al
hCoV-19/Mauritius/3919/2022	EPI_ISL_9402434		Central Health Laboratory, Ministry of Health and Wellness	Central Health Laboratory, Ministry of Health and Wellness	Ramuth M et al
hCoV-19/Netherlands/NB-RIVM-84841/2022	EPI_ISL_9530862		Dutch COVID-19 response team	National Institute for Public Health and the Environment (RIVM)	Adam Meijer et al
hCoV-19/Germany/NI-IOV-1236311/2022	EPI_ISL_9698489		Hannover Medical School, Institute of Virology	Hannover Medical School, Institute of Virology	Lars Steinbr√ºck et al
hCoV-19/Zambia/ZMB-129107/2021	EPI_ISL_7988180		University of Zambia, School of Veterinary Medicine	UNZAVET and PATH	Mulenga Mwenda-Chimfwembe et al
hCoV-19/DRC/INRB-RDC-960/2021	EPI_ISL_9571083		Pathogen Genomics Lab, National Institute for Biomedical Research (INRB)	Pathogen Genomics Lab, National Institute for Biomedical Research (INRB)	Placide Mbala-Kingebeni et al
hCoV-19/Mexico/CHP-INMEGEN-50-90/2022	EPI_ISL_8797392		SALUD DIGNA	Instituto Nacional de Medicina Genomica	Cedro-Tanda A et al
hCoV-19/Taiwan/TSGH-52/2021	EPI_ISL_8993636		TSGH-CP molecular lab	TSGH-CP molecular lab	Cherng-Lih Perng et al
hCoV-19/Serbia/Belgrade-406136_0201/2022	EPI_ISL_9467237		Institute of Virology, Vaccines and Sera "Torlak"	Institute of microbiology and Immunology, Faculty of Medicine, University of Belgrade	Knezevic et al
hCoV-19/Estonia/RC0314943/2022	EPI_ISL_9663160		Synlab Eesti O√ú	1. Laboratory of Communicable Diseases (Estonia); 2. Eurofins Genomics Europe Sequencing GmbH	Abroi A. et al
hCoV-19/Malaysia/IMR_WC21970/2022	EPI_ISL_9213406		Kuala Lumpur International Airport (KLIA) Health Office	Institute for Medical Research, Infectious Disease Research Centre, National Institutes of Health, Ministry of Health Malaysia	Suppiah J et al
hCoV-19/Eswatini/N28536/2021	EPI_ISL_9697193		Hlathikhulu Government Hospital	National Institute for Communicable Diseases of the National Health Laboratory Service	Maphalala G et al
hCoV-19/Italy/LAZ-IFO-02013213/2022	EPI_ISL_9623705		IRCCS San Gallicano Dermatological Institute	IRCCS Regina Elena National Cancer Institute	Francesca De Nicola et al
hCoV-19/Kenya/ILRI_COVM01845/2021	EPI_ISL_9093584		International Livestock Research Institute	International Livestock Research Institute	Samuel O. Oyola et al
hCoV-19/Kenya/ILRI_COVM01804/2021	EPI_ISL_9093544		International Livestock Research Institute	International Livestock Research Institute	Samuel O. Oyola et al
hCoV-19/Algeria/95495-46/2021	EPI_ISL_7661152		NIC, Viral Respiratory Unit	Virology Departement	Fayez Khardine et al
hCoV-19/Pakistan/NIH-B34-S11/2022	EPI_ISL_8824741		Department of Virology	Department of Virology	Massab Umair et al
hCoV-19/USA/MN-MDH-22205/2022	EPI_ISL_9637261		HEALTHEAST - WOODWINDS HEALTH CAMPUS	Minnesota Department of Health, Public Health Laboratory	Jacob Garfin et al
hCoV-19/Kenya/ILRI_COVM01863/2021	EPI_ISL_9093600		International Livestock Research Institute	International Livestock Research Institute	Samuel O. Oyola et al
hCoV-19/Austria/CeMM22633/2022	EPI_ISL_9459794		Center for Virology, Medical University of Vienna	Bergthaler laboratory, CeMM Research Center for Molecular Medicine of the Austrian Academy of Sciences	Lukas Endler et al
hCoV-19/Curacao/CW-RIVM-78545/2021	EPI_ISL_8460366		Dutch COVID-19 response team	National Institute for Public Health and the Environment (RIVM)	Adam Meijer et al
hCoV-19/Ghana/TRA-2296/2021	EPI_ISL_6939057		National Influenza Centre	National Influenza Centre	William K. Ampofo et al
hCoV-19/Estonia/19020970/2022	EPI_ISL_9698215		Synlab Eesti O√ú	1. Laboratory of Communicable Diseases (Estonia); 2. Eurofins Genomics Europe Sequencing GmbH	Abroi A. et al
hCoV-19/USA/AS-H227814/2022	EPI_ISL_9437661		American Samoa DOH Clinical Laboratory Tafuna Family Health Center	State Laboratories Division, Hawaii State Department of Health	Pamela O'Brien et al
hCoV-19/Finland/THL-202202571/2022	EPI_ISL_9672862		Islab, Pohjois-Savon aluelaboratorio	Expert Microbiology, National Institute for Health and Welfare	Soile Blomqvist et al
hCoV-19/Qatar/QA-QU-18-32-A12/2021	EPI_ISL_9028552		Ministry of Public Health / Hamad Medical Corporation	Biomedical Research Center (BRC), Qatar University / Qatar Genome Project (QGP)	BRC: Heba A. Al-Khatib et al
hCoV-19/Poland/178197802/2022	EPI_ISL_9417983		Narodowy Instytut Zdrowia Publicznego - PZH	WSSE w Warszawie	Dorota Wagrocka - Roczniak et al
hCoV-19/CzechRepublic/KNL_020130269/2022	EPI_ISL_9615898		Regional Hospital Liberec	Regional Hospital Liberec	Tomas Zajic et al
hCoV-19/Belgium/AZDelta-2205-04714/2022	EPI_ISL_9693018		AZDelta	AZ Delta Medical Laboratories in Roeselare, Belgium	Geert Martens et al
hCoV-19/Poland/331097802/2022	EPI_ISL_9515414		Narodowy Instytut Zdrowia Publicznego - PZH	WSSE w Warszawie	Dorota Wagrocka - Roczniak et al
hCoV-19/Morocco/127/2021	EPI_ISL_8135334		NIH	National Institute of Hygiene	Hassan Ihazmade et al
hCoV-19/USA/OR-OSPHL04885/2022	EPI_ISL_9594509		Oregon State Public Health Laboratory	Oregon State Public Health Laboratory	Laura Tsaknaridis et al
hCoV-19/USA/MT-MTPHL-3955681/2021	EPI_ISL_8406327	OM160596.1	Montana Public Health Laboratory	Montana Public Health Laboratory	Joy Ritter et al
hCoV-19/Mexico/CMX-INMEGEN-55-210/2022	EPI_ISL_9693769		Instituto Nacional de Medicina Genomica	Instituto Nacional de Medicina Genomica	Cedro-Tanda A et al
hCoV-19/Argentina/PAIS-G0752/2021	EPI_ISL_8938332		Laboratorio Central, Ministerio de Salud C√≥rdoba	Fundacion para el Progreso de la Medicina and Instituto de Patologia Vegetal (IPAVE-CIAP-INTA) on behalf of 'Proyecto Argentino Interinstitucional de genomica de SARS-CoV-2' (PAIS Consortium)	Zeballos et al
hCoV-19/USA/NE-CUMC_22024056/2022	EPI_ISL_9346442		Creighton University Medical Center	Creighton COVID Consortium	Holly Stessman et al
hCoV-19/USA/MT-MTPHL-3979713/2022	EPI_ISL_9668404		Montana Public Health Laboratory	Montana Public Health Laboratory	Joy Ritter et al
hCoV-19/Belize/CML-302/2021	EPI_ISL_9670677		Central Medical Laboratory	Central Medical Laboratory	Roberto Melendez et al
hCoV-19/Chile/AP-4236/2022	EPI_ISL_9196737		Genetica Molecular and Subdepartamento de Virologia ISP Chile	Instituto de Salud Publica de Chile	Karen Orostica et al
hCoV-19/USA/MS-UMMC-M186B10-526858/2022	EPI_ISL_9187793		University of Mississippi Medical Center, Department of Pathology	University of Mississippi Medical Center, Molecular and Genomics Core Facility	Ashley C. Johnson et al
hCoV-19/USA/AK-PHL16888/2022	EPI_ISL_9090039	OM404106.1	Alaska State Virology Laboratory	Alaska State Virology Laboratory	Jeremy Roe et al
hCoV-19/Gambia/98767/2021	EPI_ISL_8439734		MRCG at LSHTM Genomics lab	MRCG at LSHTM Genomics lab	Abdul Karim sesay et al
hCoV-19/Georgia/Tb-sNGS2529/2021	EPI_ISL_8541200		JSC Megalab	Department for Virology, Molecular Biology and Genome Research, R. G. Lugar Center for Public Health Research, National Center for Disease Control and Public Health (NCDC) of Georgia.	Giorgi Tomashvili et al
hCoV-19/Bermuda/WR-NYGC-DEC-6144-VAEA008/2021	EPI_ISL_9121150		Bermuda Molecular Diagnostics and Research Laboratory	New York Genome Center	Michael Zody et al
hCoV-19/Thailand/Bangkok-CONI-1510/2022	EPI_ISL_9447244		Ramathibodi Hospital	COVID-19 Network Investigations (CONI) Alliance	Elizabeth Batty et al
hCoV-19/Thailand/DMSc-06820/2022	EPI_ISL_9592844		Regional Medical Sciences Center 7 Khon Kaen	Division of Genomic Medicine and Innovation support,Department of Medical Sciences, Ministry of Public Health, Thailand	Surakameth Mahasirimongkol et al
hCoV-19/Slovenia/17-003366-KR/2022	EPI_ISL_8855369		National Laboratory for Health, Environment and Food, OMM, Kranj	NLZOH (National Laboratory for Health, Environment and Food) / CISLD (Clinical Institute of Special Laboratory Diagnostics), University Children's Hospital, University Medical Center Ljubljana	Sandra Janezic et al
hCoV-19/Georgia/Tb-sNGS4132/2022	EPI_ISL_9611235		Department for Virology, Molecular Biology and Genome Research, R. G. Lugar Center for Public Health Research, National Center for Disease Control and Public Health (NCDC) of Georgia.	Department for Virology, Molecular Biology and Genome Research, R. G. Lugar Center for Public Health Research, National Center for Disease Control and Public Health (NCDC) of Georgia.	Giorgi Tomashvili et al
hCoV-19/USA/GA-CDC-ASC210641609/2021	EPI_ISL_8556851	OM200682.1	Aegis Sciences Corporation	Centers for Disease Control and Prevention Division of Viral Diseases, Pathogen Discovery	Dakota Howard et al
hCoV-19/USA/GA-CDC-LC0461553/2022	EPI_ISL_9037435	OM357951.1	Laboratory Corporation of America	Centers for Disease Control and Prevention Division of Viral Diseases, Pathogen Discovery	Dakota Howard et al
hCoV-19/USA/SC-CDC-LC0464898/2022	EPI_ISL_9038398	OM358912.1	Laboratory Corporation of America	Centers for Disease Control and Prevention Division of Viral Diseases, Pathogen Discovery	Dakota Howard et al
hCoV-19/USA/MO-CDC-STM-93XWBANPD/2022	EPI_ISL_9576749		Helix	Centers for Disease Control and Prevention Division of Viral Diseases, Pathogen Discovery	Dakota Howard et al
hCoV-19/Canada/NL-PHML-291225/2021	EPI_ISL_8628749		NL-Dr. Leonard A. Miller Centre for Health Services	Newfoundland and Labrador - Eastern Health	Anna Majer et al
hCoV-19/Canada/NS-NML-268459/2021	EPI_ISL_8711072		NS-QEII Health Sciences Centre	National Microbiology Laboratory (NML)	Anna Majer et al
hCoV-19/Armenia/IMB17-4/2022	EPI_ISL_9018816		National Center of Disease Control and Prevention of the Republic of Armenia, Davidyants Laboratories, Yerevan, Armenia	Institute of Molecular Biology NAS RA, Republic of Armenia, Department of Bioengineering, BioinformaticsInstitute and Molecular Biology IBMPh RAU, Republic of Armenia	Arsen Arakelyan et al
hCoV-19/USA/NJ-CDC-IBX239268528582/2022	EPI_ISL_8947343	OM334779.1	Infinity Biologix	Centers for Disease Control and Prevention Division of Viral Diseases, Pathogen Discovery	Dakota Howard et al
hCoV-19/USA/ID-IBL-786401/2022	EPI_ISL_9410507		Idaho Bureau of Laboratories	IBL	R. Beukelman et al hCoV-19/SaintVincentandtheGrenadines/115298/2022 EPI_ISL_9408878 The Caribbean Public Health Agency Carrington Lab, Department of Preclinical Sciences, Faculty of Medical Sciences, The University of the West Indies, St Augustine Campus Nikita S. D. Sahadeo et al hCoV-19/USA/DC-DFS-PHL-04295/2021 EPI_ISL_9186114 DC Public Health Lab/ Dept. of Forensic Sciences DC Public Health L…	WSSE w Warszawie	Dorota Wagrocka - Roczniak et al
hCoV-19/Belgium/Jessa_11-2203-005672/2022	EPI_ISL_9184313		Jessa	Jessa	Severine Berden et al. on behalf of the Jessa_cmdLab et al
hCoV-19/NewZealand/22CH0663/2022	EPI_ISL_9433991		Canterbury Health Laboratories	Institute of Environmental Science and Research (ESR)	Sarah Cockerton et al
hCoV-19/USA/AL-CDC-ASC210563461/2021	EPI_ISL_8943750	OM332490.1	Aegis Sciences Corporation	Centers for Disease Control and Prevention Division of Viral Diseases, Pathogen Discovery	Dakota Howard et al
hCoV-19/NewZealand/22CH0031/2021	EPI_ISL_8648632		Canterbury Health Laboratories	Institute of Environmental Science and Research (ESR)	Sarah Cockerton et al
hCoV-19/USA/MP-CDC-2-5461602/2022	EPI_ISL_9435161	OM484031.1	Commonwealth Healthcare Center	Centers for Disease Control and Prevention Division of Viral Diseases, Pathogen Discovery	Mili Sheth et al
hCoV-19/Japan/YCH1033/2022	EPI_ISL_9640036		Department of Microbiology, Yamanashi Institute for Public Health and Environment	Genome Analysis Center, Yamanashi Central Hospital	Yuki Nagakubo et al
hCoV-19/Japan/YCH1037/2022	EPI_ISL_9640040		Department of Microbiology, Yamanashi Institute for Public Health and Environment	Genome Analysis Center, Yamanashi Central Hospital	Yuki Nagakubo et al
hCoV-19/Ireland/MN-NVRL-S22IRL00018236/2022	EPI_ISL_9415021		National Virus Reference Laboratory	National Virus Reference Laboratory	Zoe Yandle et al
hCoV-19/Croatia/24441/2022	EPI_ISL_9496792		Hrvatski zavod za javno zdravstvo	Hrvatski zavod za javno zdravstvo	Irena Tabain et al
hCoV-19/Taiwan/TSGH-48/2021	EPI_ISL_8993539		TSGH-CP molecular lab	TSGH-CP molecular lab	Cherng-Lih Perng et al
hCoV-19/USA/DC-Curative-124154/2022	EPI_ISL_9595285		Curative Labs DC	Curative Labs	Mikhail Hanewich-Hollatz et al
hCoV-19/USA/HI-H227793/2022	EPI_ISL_9263868		State Laboratories Division, Hawaii State Department of Health	State Laboratories Division, Hawaii State Department of Health	Pamela O'Brien et al
hCoV-19/Canada/QC-L00426000001/2021	EPI_ISL_9487136		Laboratoire de sant√© publique du Qu√©bec	Laboratoire de sant√© publique du Qu√©bec	Sandrine Moreira et al
hCoV-19/TrinidadandTobago/121022/2022	EPI_ISL_9267669		Trinidad Public Health Laboratory	Carrington Lab, Department of Preclinical Sciences, Faculty of Medical Sciences, The University of the West Indies, St Augustine Campus	Nikita S. D. Sahadeo et al
hCoV-19/USA/NM-ASU41060/2022	EPI_ISL_9703348		Arizona State University	Arizona State University	Steven C. Holland et al
hCoV-19/USA/NC-CDC-MMB13555757/2022	EPI_ISL_9377295	OM467137.1	Mako Medical	Centers for Disease Control and Prevention Division of Viral Diseases, Pathogen Discovery	Dakota Howard et al
hCoV-19/USA/WY-WYPHL-21129204/2021	EPI_ISL_8162896		Wyoming Public Health Laboratory	Wyoming Public Health Laboratory	Jim Mildenberger et al
hCoV-19/USA/WY-WYPHL-22003494/2022	EPI_ISL_8630019		Wyoming Public Health Laboratory	Wyoming Public Health Laboratory	Jim Mildenberger et al
hCoV-19/Bonaire/BQ-RIVM-80942/2021	EPI_ISL_9086265		Dutch COVID-19 response team	National Institute for Public Health and the Environment (RIVM)	Adam Meijer et al
hCoV-19/USA/TN-CDC-ASC210581226/2022	EPI_ISL_9139674	OM396540.1	Aegis Sciences Corporation	Centers for Disease Control and Prevention Division of Viral Diseases, Pathogen Discovery	Dakota Howard et al
hCoV-19/SierraLeone/CPHRL_SEQ_21_297/2021	EPI_ISL_7620047		Makeni Molecular Laboratory	Central Public Health Reference Laboratory	Samuel Sorie et al
hCoV-19/Ghana/TRA-2314/2021	EPI_ISL_6939035		National Influenza Centre	National Influenza Centre	William K. Ampofo et al
hCoV-19/USA/NV-ASU37631/2022	EPI_ISL_9259615		Arizona State University	Arizona State University	Steven C. Holland et al
hCoV-19/USA/IL-NM-18707/2022	EPI_ISL_9303264		Northwestern Memorial Hospital	Northwestern University - Center for Pathogen Genomics and Microbial Evolution	Ramon Lorenzo-Redondo et al
hCoV-19/Italy/LAZ-UCBM-1416/2022	EPI_ISL_9596529		GENZANO	University Campus Bio-Medico of Rome (UCBM)	Riva E. et al
hCoV-19/USA/KS-KHEL-9333/2022	EPI_ISL_9333740		Kansas Health and Environmental Lab	Kansas Health and Environmental Lab	Mike Grose et al
hCoV-19/HongKong/CM22000143/2022	EPI_ISL_8880067		Temporary Specimen Collection Centre at the AsiaWorld-Expo	Hong Kong Department of Health	Alan K.L. Tsang et al
hCoV-19/India/MH-ICMR-NIV-INSACOG-385560/2021	EPI_ISL_9494758		ICMR-National Institute of Virology - INSACOG	NIV Influenza	Dr. Varsha Potdar et al
hCoV-19/NewZealand/22CH0352/2022	EPI_ISL_8826276		Canterbury Health Laboratories	Institute of Environmental Science and Research (ESR)	Sarah Cockerton et al
hCoV-19/USA/GA-ASU40682/2022	EPI_ISL_9702784		Arizona State University	Arizona State University	Steven C. Holland et al
hCoV-19/Singapore/1245/2022	EPI_ISL_9596830		National Public Health Laboratory, National Centre for Infectious Diseases	National Public Health Laboratory, National Centre for Infectious Diseases	Benny Yeo et al
hCoV-19/Singapore/1258/2022	EPI_ISL_9596833		National Public Health Laboratory, National Centre for Infectious Diseases	National Public Health Laboratory, National Centre for Infectious Diseases	Benny Yeo et al
hCoV-19/Belgium/AZDelta-2205-03399/2022	EPI_ISL_9692975		AZDelta	AZ Delta Medical Laboratories in Roeselare, Belgium	Geert Martens et al
hCoV-19/Germany/NI-IOV-60409505/2022	EPI_ISL_9698502		Hannover Medical School, Institute of Virology	Hannover Medical School, Institute of Virology	Lars Steinbr√ºck et al
hCoV-19/Singapore/395/2022	EPI_ISL_8703988		National Public Health Laboratory, National Centre for Infectious Diseases	National Public Health Laboratory, National Centre for Infectious Diseases	Grace Ngan et al
hCoV-19/CostaRica/INC-2750-730955/2022	EPI_ISL_9495746		Hospital Metropolitano	Inciensa, Instituto Costarricense de Investigaci√≥n y Ense√±anza en Nutrici√≥n y Salud	Francisco Duarte et al
hCoV-19/Australia/ACT2742/2022	EPI_ISL_8768511		ACT Pathology	Schwessinger Lab	Austin Bird et al
hCoV-19/USA/CA-CDC-LC0473243/2022	EPI_ISL_8982671	OM344971.1	Laboratory Corporation of America	Centers for Disease Control and Prevention Division of Viral Diseases, Pathogen Discovery	Dakota Howard et al
hCoV-19/Ghana/NMIMR-NCOV-21-60758/2021	EPI_ISL_8065969		Noguchi Memorial Institute for Medical Research, University of Ghana, Legon, Ghana	Noguchi Memorial Institute for Medical Research, University of Ghana, Legon, Ghana	Bright Adu et al
hCoV-19/USA/AS-CDC-2-5343532/2021	EPI_ISL_8682172	OM258984.1	Tafuna Health Center	Centers for Disease Control and Prevention Division of Viral Diseases, Pathogen Discovery	Mili Sheth et al
hCoV-19/France/ARA-HCL022020818501/2022	EPI_ISL_9602388		CNR Virus des Infections Respiratoires - France SUD	CNR Virus des Infections Respiratoires - France SUD	Antonin Bal et al
hCoV-19/Italy/LAZ-IFO-02013122/2022	EPI_ISL_9623643		IRCCS San Gallicano Dermatological Institute	IRCCS Regina Elena National Cancer Institute	Sabrina Strano et al
hCoV-19/Senegal/SN-IR4-006143/2021	EPI_ISL_7875823		Iressef Genomics lab	IRESSEF	Souleymane MBOUP et al
hCoV-19/Tanzania/JXCDC-09/2021	EPI_ISL_8917336		44548	Jiaxing Center for Disease Control and Prevention	Zhongwen Chen et al
hCoV-19/Tanzania/JXCDC-10/2021	EPI_ISL_8917337		44548	Jiaxing Center for Disease Control and Prevention	Zhongwen Chen et al
hCoV-19/NewZealand/22CH0768/2022	EPI_ISL_9636789		Canterbury Health Laboratories	Institute of Environmental Science and Research (ESR)	Sarah Cockerton et al
hCoV-19/Netherlands/NH-inBiome-210821/2022	EPI_ISL_9616326		Pubic Health Laboratory, Public Health Laboratory, Public Health Service, Amsterdam, The Netherlands	inBiome	Martine Bos et al
hCoV-19/SriLanka/aicbu3128/2021	EPI_ISL_8281489		Allergy, Immunology and Cell Biology Unit (AICBU)	Allergy, Immunology and Cell Biology Unit (AICBU)	Chandima Jeewandara et al
hCoV-19/Hungary/mbl_01576/2022	EPI_ISL_9625916		Hungarian Defence Forces Medical Centre COVID Laboratory	Hungarian Defence Forces Medical Centre Epidemiological and Scientific Research Institute	Csaba Istv√°n Pereszl√©nyi et al
hCoV-19/Kosovo/CO-00634-XXK000_9354/2021	EPI_ISL_9701608		Department of Microbiology, National Institute of Public Health of Kosovo	Department of Microbiology, National Institute of Public Health of Kosovo	Xhevat Jakupi et al
hCoV-19/USA/MT-MTPHL-3966443/2022	EPI_ISL_8918425	OM402007.1	Montana Public Health Laboratory	Montana Public Health Laboratory	Joy Ritter et al
hCoV-19/Romania/B-1716/2022	EPI_ISL_8800446		National Institute of Infectious Diseases-Prof. Dr. Matei Bals Molecular Diagnostics Laboratory	National Institute of Infectious Diseases-Prof. Dr. Matei Bals Molecular Diagnostics Laboratory	Corina Casangiu et al
hCoV-19/NewZealand/22MV0760/2022	EPI_ISL_9671840		LabTests	Institute of Environmental Science and Research (ESR)	Sarah Cockerton et al
hCoV-19/NewZealand/22CV1526/2022	EPI_ISL_9636576		Wellington SCL (WN)	Institute of Environmental Science and Research (ESR)	Sarah Cockerton et al
hCoV-19/NewZealand/22CV0962/2022	EPI_ISL_9434207		MedLab Central Ltd	Institute of Environmental Science and Research (ESR)	Sarah Cockerton et al
hCoV-19/NewZealand/22CV0550/2022	EPI_ISL_9209204		MedLab Central Ltd	Institute of Environmental Science and Research (ESR)	Sarah Cockerton et al
hCoV-19/NewZealand/22CV0924/2022	EPI_ISL_9636746		MedLab South Ltd Nelson	Institute of Environmental Science and Research (ESR)	Sarah Cockerton et al
hCoV-19/NewZealand/22CV1609/2022	EPI_ISL_9671852		MedLab South Ltd Nelson	Institute of Environmental Science and Research (ESR)	Sarah Cockerton et al
hCoV-19/NewZealand/22CV0720/2022	EPI_ISL_9210664		MedLab Central Ltd	Institute of Environmental Science and Research (ESR)	Sarah Cockerton et al
hCoV-19/NewZealand/22CV0923/2022	EPI_ISL_9636745		MedLab South Ltd Nelson	Institute of Environmental Science and Research (ESR)	Sarah Cockerton et al
hCoV-19/NewZealand/22CV0912/2022	EPI_ISL_9636562		PathLab Bay of Plenty	Institute of Environmental Science and Research (ESR)	Sarah Cockerton et al
hCoV-19/NewZealand/22CV0911/2022	EPI_ISL_9636766		PathLab Bay of Plenty	Institute of Environmental Science and Research (ESR)	Sarah Cockerton et al
hCoV-19/NewZealand/22CV1282/2022	EPI_ISL_9636610		Wellington SCL (WN)	Institute of Environmental Science and Research (ESR)	Sarah Cockerton et al
hCoV-19/NewZealand/22CV0925/2022	EPI_ISL_9671842		Labcare Pathology Ltd	Institute of Environmental Science and Research (ESR)	Sarah Cockerton et al
hCoV-19/NewZealand/22MV0739/2022	EPI_ISL_9636498		LabPLUS	Institute of Environmental Science and Research (ESR)	Sarah Cockerton et al
hCoV-19/NewZealand/22MV0761/2022	EPI_ISL_9636632		LabTests	Institute of Environmental Science and Research (ESR)	Sarah Cockerton et al
hCoV-19/NewZealand/22CV0673/2022	EPI_ISL_9210567		MedLab South Ltd Nelson	Institute of Environmental Science and Research (ESR)	Sarah Cockerton et al
hCoV-19/NewZealand/22MV0629/2022	EPI_ISL_9210010		North Shore Hospital	Institute of Environmental Science and Research (ESR)	Sarah Cockerton et al
hCoV-19/Mexico/AGU-ISSEA_Lesp-34633-s8/2021	EPI_ISL_8547190		Centenario Hospital Miguel Hidalgo	LESP Aguascalientes	Hernandez Sabel et al
hCoV-19/USA/OR-CDC-LC0451205/2021	EPI_ISL_8600897	OM225698.1	Laboratory Corporation of America	Centers for Disease Control and Prevention Division of Viral Diseases, Pathogen Discovery	Dakota Howard et al
hCoV-19/Mexico/CHH_IBT_IMSS_5936/2022	EPI_ISL_9570347		Centro de Investigaci√≥n Biom√©dica del Noreste (CIBIN)	Instituto de Biotecnolog√≠a de la UNAM	Consorcio Mexicano de Vigilancia Gen√≥mica (CoViGen-Mex). Authors (in alphabetical order): Julio Elias Alvarado-Yaah et al
hCoV-19/Croatia/25138/2022	EPI_ISL_9497239		Zavod za javno zdravstvo ≈†ibensko- Kninske ≈æupanije	Hrvatski zavod za javno zdravstvo	Irena Tabain et al
hCoV-19/USA/FL-BPHL-20225/2021	EPI_ISL_9516209		Florida Bureau of Public Health Laboratories	Florida Bureau of Public Health Laboratories	Sarah Schmedes et al
hCoV-19/USA/CO-ASU40832/2022	EPI_ISL_9706582		Arizona State University	Arizona State University	Tianchen Mu et al
hCoV-19/Mexico/BCN_IBT_IMSS_5661/2022	EPI_ISL_9153020		Laboratorio Central de Epidemiolog√≠a (LCE)	Instituto de Biotecnolog√≠a de la UNAM	Consorcio Mexicano de Vigilancia Gen√≥mica (CoViGen-Mex). Authors (in alphabetical order): Julio Elias Alvarado-Yaah et al
hCoV-19/USA/WI-CDC-FG-245388/2022	EPI_ISL_9327881	OM447585.1	Fulgent Genetics	Centers for Disease Control and Prevention Division of Viral Diseases, Pathogen Discovery	Dakota Howard et al
hCoV-19/Canada/NB-CHUDGLD-060122-MM00982R/2022	EPI_ISL_8715074		New Brunswick - Vitalite Health Network	New Brunswick - Vitalite Health Network	Chacko S. et al
hCoV-19/Mexico/CAM_InDRE_FB1773_E04113528649_S10905/2022	EPI_ISL_9431190		LESP Campeche	Instituto de Diagnostico y Referencia Epidemiologicos (INDRE)	Claudia Wong-Arambula et al
hCoV-19/Mexico/TAM_LANGEBIO_IMSS_4882/2021	EPI_ISL_9150753		Centro de Investigacion Biomedica del Noreste (CIBIN)	Unidad de Genomica Avanzada	Consorcio Mexicano de Vigilancia Genomica (CoViGen-Mex): Julio Elias Alvarado-Yaah et al
hCoV-19/NewZealand/21CV3808/2021	EPI_ISL_7984742		Wellington SCL (WN)	Institute of Environmental Science and Research (ESR)	Sarah Cockerton et al
hCoV-19/NewZealand/21MV3736/2021	EPI_ISL_8188884		PathLab Bay of Plenty	Institute of Environmental Science and Research (ESR)	Sarah Cockerton et al
hCoV-19/Mexico/NLE_LANGEBIO_IMSS_4934/2022	EPI_ISL_9150956		Centro de Investigacion Biomedica del Noreste (CIBIN)	Unidad de Genomica Avanzada	Consorcio Mexicano de Vigilancia Genomica (CoViGen-Mex): Julio Elias Alvarado-Yaah et al
hCoV-19/USA/OH-CDC-ASC210636523/2021	EPI_ISL_8351502	OM116144.1	Aegis Sciences Corporation	Centers for Disease Control and Prevention Division of Viral Diseases, Pathogen Discovery	Dakota Howard et al
hCoV-19/USA/UT-UPHL-220207913293/2022	EPI_ISL_9678821		Utah Public Health Laboratory	Utah Public Health Laboratory	Erin L. Young et al
hCoV-19/USA/ME-HETL-J11494/2021	EPI_ISL_9264022		Maine Health and Environmental Testing Laboratory	Tewhey Lab, The Jackson Laboratory	Matluk et al
hCoV-19/Colombia/VAC-UV-20030731/2022	EPI_ISL_9702527		Laboratorio de Diagn√≥stico de Agentes Biol√≥gicos- LDAB	Universidad del Valle	Diana L√≥pez-Alvarez et al
hCoV-19/Canada/ON-PHL-22-01461/2021	EPI_ISL_9136896		Public Health Ontario Laboratory	Public Health Ontario Laboratory	Vanessa G Allen et al
hCoV-19/Mexico/BCS_IBT_IMSS_6128/2022	EPI_ISL_9570370		Laboratorio Central de Epidemiolog√≠a (LCE)	Instituto de Biotecnolog√≠a de la UNAM	Consorcio Mexicano de Vigilancia Gen√≥mica (CoViGen-Mex). Authors (in alphabetical order): Julio Elias Alvarado-Yaah et al
hCoV-19/Ecuador/NIC-INSPI-387176/2022	EPI_ISL_9417103		INSPI-CRN DE INFLUENZA Y OTROS VIRUS RESPIRATORIOS	INSPI-CRN DE INFLUENZA Y OTROS VIRUS RESPIRATORIOS	Alfredo Bruno et al
hCoV-19/USA/MA-CDC-ASC210587135/2022	EPI_ISL_9331575	OM449302.1	Aegis Sciences Corporation	Centers for Disease Control and Prevention Division of Viral Diseases, Pathogen Discovery	Dakota Howard et al
hCoV-19/Mexico/VER-INMEGEN-54-220/2022	EPI_ISL_9502447		SALUD DIGNA	Instituto Nacional de Medicina Genomica	Cedro-Tanda A et al
hCoV-19/Mexico/PUE_IBT_IMSS_6002/2022	EPI_ISL_9570067		Centro de Investigaci√≥n Biom√©dica del Noreste (CIBIN)	Instituto de Biotecnolog√≠a de la UNAM	Consorcio Mexicano de Vigilancia Gen√≥mica (CoViGen-Mex). Authors (in alphabetical order): Julio Elias Alvarado-Yaah et al
hCoV-19/Mexico/YUC_IBT_IMSS_5550/2022	EPI_ISL_9153274		Unidad de Investigaci√≥n M√©dica de Yucat√°n (UIMY)	Instituto de Biotecnolog√≠a de la UNAM	Consorcio Mexicano de Vigilancia Gen√≥mica (CoViGen-Mex). Authors (in alphabetical order): Julio Elias Alvarado-Yaah et al
hCoV-19/Ecuador/NIC-INSPI-386936/2022	EPI_ISL_9417093		INSPI-CRN DE INFLUENZA Y OTROS VIRUS RESPIRATORIOS	INSPI-CRN DE INFLUENZA Y OTROS VIRUS RESPIRATORIOS	Alfredo Bruno et al
hCoV-19/Ecuador/NIC-INSPI-387145/2022	EPI_ISL_9417074		INSPI-CRN DE INFLUENZA Y OTROS VIRUS RESPIRATORIOS	INSPI-CRN DE INFLUENZA Y OTROS VIRUS RESPIRATORIOS	Alfredo Bruno et al
hCoV-19/USA/VI-CDC-2-5419049/2021	EPI_ISL_9351676	OM461216.1	VI-US Virgin Islands Department of Health	Centers for Disease Control and Prevention Division of Viral Diseases, Pathogen Discovery	Mili Sheth et al
hCoV-19/Mexico/BCN-INMEGEN-51-364/2021	EPI_ISL_9108785		SALUD DIGNA	Instituto Nacional de Medicina Genomica	Cedro-Tanda A et al
hCoV-19/Netherlands/NH-RIVM-80547/2021	EPI_ISL_8724567		Dutch COVID-19 response team	National Institute for Public Health and the Environment (RIVM)	Adam Meijer et al
hCoV-19/SintMaarten/SX-RIVM-79811/2021	EPI_ISL_8724969		Dutch COVID-19 response team	National Institute for Public Health and the Environment (RIVM)	Adam Meijer et al
hCoV-19/Brazil/PE-FIOCRUZ-IAM7382/2022	EPI_ISL_9266822		LACEN/PE	WallauLab on behalf of Fiocruz COVID-19 Genomic Surveillance Network	Marcelo Henrique dos Santos Paiva et al
hCoV-19/Brazil/PE-FIOCRUZ-IAM7873/2022	EPI_ISL_9637447		LACEN/PE	WallauLab on behalf of Fiocruz COVID-19 Genomic Surveillance Network	Marcelo Henrique dos Santos Paiva et al
hCoV-19/Indonesia/BT-NIHRD-MI_22_01248/2022	EPI_ISL_9002465		KKP Kelas 1 Soekarno-Hatta (iLab)	National Institute of Health Research and Development	Vivi Setiawaty et al
hCoV-19/USA/CA-ASU41155/2022	EPI_ISL_9703419		Arizona State University	Arizona State University	Steven C. Holland et al
hCoV-19/Mexico/MEX_IBT_IMSS_5231/2021	EPI_ISL_8825752		Laboratorio Central de Epidemiolog√≠a (LCE)	Instituto de Biotecnolog√≠a de la UNAM	Consorcio Mexicano de Vigilancia Gen√≥mica (CoViGen-Mex). Authors (in alphabetical order): Julio Elias Alvarado-Yaah et al
hCoV-19/USA/TX-ASU40777/2022	EPI_ISL_9702735		Arizona State University	Arizona State University	Steven C. Holland et al
hCoV-19/USA/AZ-ASU41014/2022	EPI_ISL_9703410		Arizona State University	Arizona State University	Steven C. Holland et al
hCoV-19/Mexico/NLE_IBT_IMSS_5056/2021	EPI_ISL_8825970		Centro de Investigaci√≥n Biom√©dica del Noreste (CIBIN)	Instituto de Biotecnolog√≠a de la UNAM	Consorcio Mexicano de Vigilancia Gen√≥mica (CoViGen-Mex). Authors (in alphabetical order): Julio Elias Alvarado-Yaah et al
hCoV-19/Mexico/SLP_IBT_IMSS_5890/2022	EPI_ISL_9570023		Unidad de Investigaci√≥n Biom√©dica de Zacatecas (UIBZ)	Instituto de Biotecnolog√≠a de la UNAM	Consorcio Mexicano de Vigilancia Gen√≥mica (CoViGen-Mex). Authors (in alphabetical order): Julio Elias Alvarado-Yaah et al
hCoV-19/Argentina/PAIS-G0757/2021	EPI_ISL_8938336		Laboratorio Central, Ministerio de Salud C√≥rdoba	Fundacion para el Progreso de la Medicina and Instituto de Patologia Vegetal (IPAVE-CIAP-INTA) on behalf of 'Proyecto Argentino Interinstitucional de genomica de SARS-CoV-2' (PAIS Consortium)	Zeballos et al
hCoV-19/USA/ME-HETL-J11109/2022	EPI_ISL_8723965		Maine Health and Environmental Testing Laboratory	Tewhey Lab, The Jackson Laboratory	Matluk et al
hCoV-19/USA/NV-NSPHL-22-00032367/2022	EPI_ISL_9637623		Nevada State Public Health Laboratory	Nevada State Public Health Laboratory	Andrew Gorzalski et al
hCoV-19/USA/WY-WYPHL-22022088/2022	EPI_ISL_9701949		Wyoming Public Health Laboratory	Wyoming Public Health Laboratory	Jim Mildenberger et al
hCoV-19/Mexico/MIC-INMEGEN-55-131/2022	EPI_ISL_9693697		Instituto Nacional de Medicina Genomica	Instituto Nacional de Medicina Genomica	Cedro-Tanda A et al
hCoV-19/Mexico/DUR-INMEGEN-48-71/2021	EPI_ISL_8629045		SALUD DIGNA	Instituto Nacional de Medicina Genomica	Cedro-Tanda A et al
hCoV-19/Mexico/MEX-INMEGEN-51-89/2022	EPI_ISL_8979789		SALUD DIGNA	Instituto Nacional de Medicina Genomica	Cedro-Tanda A et al
hCoV-19/USA/RI-CDC-ASC210602730/2022	EPI_ISL_9633452		Aegis Sciences Corporation	Centers for Disease Control and Prevention Division of Viral Diseases, Pathogen Discovery	Dakota Howard et al
hCoV-19/USA/MA-CDCBI-CRSP_XYGPXAX473YZDJPR/2021	EPI_ISL_8434112	OM166015.1	Broad Institute Clinical Research Sequencing Platform	Infectious Disease Program, Broad Institute of Harvard and MIT	Siddle et al
hCoV-19/CostaRica/INC-2571-726632/2021	EPI_ISL_9072746		Area De Salud Turrialba-Jimenez	Inciensa, Instituto Costarricense de Investigaci√≥n y Ense√±anza en Nutrici√≥n y Salud	Francisco Duarte et al
hCoV-19/Curacao/CW-RIVM-84029/2022	EPI_ISL_9530163		Dutch COVID-19 response team	National Institute for Public Health and the Environment (RIVM)	Adam Meijer et al
hCoV-19/USA/MO-KHEL-9657/2022	EPI_ISL_9705396		Kansas Health and Environmental Lab	Kansas Health and Environmental Lab	Mike Grose et al
hCoV-19/Argentina/INEI117687/2022	EPI_ISL_9192277		Servicio Virosis Respiratorias-Departamento Virolog√≠a-INEI	Instituto Nacional Enfermedades Infecciosas C.G.Malbran	Baumeister E. et al
hCoV-19/USA/DE-DHSS-B1171252/2022	EPI_ISL_9088679		Delaware Public Health Lab	Delaware Public Health Lab	Holly Miller et al
hCoV-19/USA/VA-CDC-IBX605992793479/2022	EPI_ISL_8980214	OM343136.1	Infinity Biologix	Centers for Disease Control and Prevention Division of Viral Diseases, Pathogen Discovery	Dakota Howard et al
hCoV-19/CostaRica/INC-2789-734526/2022	EPI_ISL_9495704		Area De Salud Curridabat	Inciensa, Instituto Costarricense de Investigaci√≥n y Ense√±anza en Nutrici√≥n y Salud	Francisco Duarte et al
hCoV-19/CostaRica/INC-2613-727110/2021	EPI_ISL_9072731		Area De Salud Orotina-San Mateo	Inciensa, Instituto Costarricense de Investigaci√≥n y Ense√±anza en Nutrici√≥n y Salud	Francisco Duarte et al
hCoV-19/USA/OK-CDC-LC0489252/2022	EPI_ISL_9345793	OM431833.1	Laboratory Corporation of America	Centers for Disease Control and Prevention Division of Viral Diseases, Pathogen Discovery	Dakota Howard et al
hCoV-19/USA/WA-CDC-LC0474337/2022	EPI_ISL_8981506	OM344090.1	Laboratory Corporation of America	Centers for Disease Control and Prevention Division of Viral Diseases, Pathogen Discovery	Dakota Howard et al
hCoV-19/USA/WA-ASU41004/2022	EPI_ISL_9703464		Arizona State University	Arizona State University	Steven C. Holland et al
hCoV-19/USA/NH-ASU41227/2022	EPI_ISL_9703447		Arizona State University	Arizona State University	Steven C. Holland et al
hCoV-19/Argentina/INEI118098/2022	EPI_ISL_9261667		Servicio Virosis Respiratorias-Departamento Virolog√≠a-INEI	Instituto Nacional Enfermedades Infecciosas C.G.Malbran	Baumeister E. et al
hCoV-19/HongKong/CM21000744/2021	EPI_ISL_7571540		Temporary Specimen Collection Centre at the AsiaWorld-Expo	Hong Kong Department of Health	Alan K.L. Tsang et al
hCoV-19/Guatemala/INC-LNS-191/2022	EPI_ISL_9070848		Laboratorio Nacional de Salud (LNS), Guatemala	Inciensa, Instituto Costarricense de Investigaci√≥n y Ense√±anza en Nutrici√≥n y Salud	C√©sar Conde et al
hCoV-19/Guatemala/INC-LNS-178/2022	EPI_ISL_9070835		Laboratorio Nacional de Salud (LNS), Guatemala	Inciensa, Instituto Costarricense de Investigaci√≥n y Ense√±anza en Nutrici√≥n y Salud	C√©sar Conde et al
hCoV-19/Guatemala/INC-LNS-157/2022	EPI_ISL_9070813		Laboratorio Nacional de Salud (LNS), Guatemala	Inciensa, Instituto Costarricense de Investigaci√≥n y Ense√±anza en Nutrici√≥n y Salud	C√©sar Conde et al
hCoV-19/Lebanon/LAU-CVD-O4/2021	EPI_ISL_7651289		Laboratory of Molecular Biology and Cancer Immunology, Faculty of Sciences, Lebanese University	Microbial Pathogenomics Lab - LAU	Sima tokajian et al
hCoV-19/Ireland/CW-NVRL-S22IRL00019845/2022	EPI_ISL_9614300		National Virus Reference Laboratory	National Virus Reference Laboratory	Zoe Yandle et al
hCoV-19/USA/MI-MDHHS-SC38673/2022	EPI_ISL_9485254		Michigan Department of Health and Human Services, Bureau of Laboratories	Michigan Department of Health and Human Services, Bureau of Laboratories	Blankenship HM et al
hCoV-19/CostaRica/INC-2776-734011/2022	EPI_ISL_9495740		Area De Salud Siquirres	Inciensa, Instituto Costarricense de Investigaci√≥n y Ense√±anza en Nutrici√≥n y Salud	Francisco Duarte et al
hCoV-19/PuertoRico/PR-CDC-ASC210501110/2021	EPI_ISL_8951373	OM335985.1	Aegis Sciences Corporation	Centers for Disease Control and Prevention Division of Viral Diseases, Pathogen Discovery	Dakota Howard et al
hCoV-19/Argentina/INEI117499/2022	EPI_ISL_9191712		Servicio Virosis Respiratorias-Departamento Virolog√≠a-INEI	Instituto Nacional Enfermedades Infecciosas C.G.Malbran	Baumeister E. et al
hCoV-19/USA/ND-NDDH-10869/2022	EPI_ISL_9488309		North Dakota Department of Health, Public Health Laboratory	North Dakota Department of Health, Public Health Laboratory	Lisa Wingerter et al
hCoV-19/USA/NY-PRL-0110_08C02/2022	EPI_ISL_9006618		Pandemic Response Lab - NYC	Pandemic Response Lab, R&D	Isabel Fernandez Escapa et al
hCoV-19/Guatemala/INC-LNS-160/2022	EPI_ISL_9070816		Laboratorio Nacional de Salud (LNS), Guatemala	Inciensa, Instituto Costarricense de Investigaci√≥n y Ense√±anza en Nutrici√≥n y Salud	C√©sar Conde et al
hCoV-19/Ecuador/USFQ-2562/2022	EPI_ISL_9489286		Institute of Microbiology, Universidad San Francisco de Quito	Institute of Microbiology, Universidad San Francisco de Quito	Mateo Carvajal et al
hCoV-19/USA/LA-TUSOM_1230-S22/2021	EPI_ISL_8294878		Tulane University School of Medicine	Tulane University School of Medicine	Di Tian et al
hCoV-19/Netherlands/UT-inBiome-210825/2022	EPI_ISL_9616300		Pubic Health Laboratory, Public Health Laboratory, Public Health Service, Amsterdam, The Netherlands	inBiome	Martine Bos et al
hCoV-19/Aruba/AW-RIVM-82595/2022	EPI_ISL_9184720		Dutch COVID-19 response team	National Institute for Public Health and the Environment (RIVM)	Adam Meijer et al
hCoV-19/USA/VT-CDCBI-CRSP_REAAP6DK7QZZXD7O/2022	EPI_ISL_8957457	OM341245.1	Broad Institute Clinical Research Sequencing Platform	Infectious Disease Program, Broad Institute of Harvard and MIT	Siddle et al
hCoV-19/Aruba/AW-RIVM-82602/2022	EPI_ISL_9184727		Dutch COVID-19 response team	National Institute for Public Health and the Environment (RIVM)	Adam Meijer et al
hCoV-19/Aruba/AW-RIVM-82594/2022	EPI_ISL_9184719		Dutch COVID-19 response team	National Institute for Public Health and the Environment (RIVM)	Adam Meijer et al
hCoV-19/USA/SD-CDC-2-5488836/2022	EPI_ISL_9672464		SD Public Health Laboratory	Centers for Disease Control and Prevention Division of Viral Diseases, Pathogen Discovery	Mili Sheth et al
hCoV-19/Mexico/OAX-INMEGEN-52-123/2022	EPI_ISL_9206838		SALUD DIGNA	Instituto Nacional de Medicina Genomica	Cedro-Tanda A et al
hCoV-19/Venezuela/Voyager52/2021	EPI_ISL_8063663		IVIC	Laboratorio de Virolog√≠a Molecular	Rossana C Jaspe et al
hCoV-19/Venezuela/Voyager55/2021	EPI_ISL_8063574		IVIC	Laboratorio de Virolog√≠a Molecular	Rossana C Jaspe et al
hCoV-19/USA/OH-22AM-011CO04190/2022	EPI_ISL_9033957		The Ohio State University Applied Microbiology Services Laboratory	The Ohio State University Applied Microbiology Services Laboratory	Seth A. Faith PhD et al
hCoV-19/SintMaarten/SX-RIVM-85224/2022	EPI_ISL_9531856		Dutch COVID-19 response team	National Institute for Public Health and the Environment (RIVM)	Adam Meijer et al
hCoV-19/Chile/CO-USACH-00291/2022	EPI_ISL_9258928		HOSPITAL LA SERENA	Unidad de Secuenciaci√≥n y Gen√≥mica, USACH	Carlos A. Villarroel et al
hCoV-19/USA/OR-OSPHL04869/2022	EPI_ISL_9594515		Oregon State Public Health Laboratory	Oregon State Public Health Laboratory	Laura Tsaknaridis et al
hCoV-19/USA/FL-TGH-2804/2022	EPI_ISL_9674888		Tampa General Hospital Esoteric Lab	Tampa General Hospital Esoteric Research & Development Lab	Jon Faughn et al
hCoV-19/Ecuador/NIC-INSPI-108413/2022	EPI_ISL_9417072		INSPI-CRN DE INFLUENZA Y OTROS VIRUS RESPIRATORIOS	INSPI-CRN DE INFLUENZA Y OTROS VIRUS RESPIRATORIOS	Alfredo Bruno et al
hCoV-19/USA/CO-CDPHE-2102650562/2022	EPI_ISL_9183015		Colorado Department of Public Health and Environment	Colorado Department of Public Health and Environment	Laura Bankers et al
hCoV-19/Paraguay/325196/2021	EPI_ISL_9469692		Laboratorio Central de Salud P√∫blica	Laboratorio Central de Salud P√∫blica	Sandra Gonzalez et al
hCoV-19/Mexico/ROO-INMEGEN-52-93/2022	EPI_ISL_9206808		SALUD DIGNA	Instituto Nacional de Medicina Genomica	Cedro-Tanda A et al
hCoV-19/Slovenia/592576/2021	EPI_ISL_9478057		Institute of Microbiology and Immunology, Faculty of Medicine, University of Ljubljana	Institute of Microbiology and Immunology, Faculty of Medicine, University of Ljubljana	Alen Suljiƒç et al
hCoV-19/USA/NJ-PHEL-V22007422/2022	EPI_ISL_9595657		NJDOH, Public Health and Environmental Laboratories	New Jersey Public Health and Environmental Laboratories (NJ PHEL)	Lindsey Bodnar et al
hCoV-19/USA/CT-CDCBI-CRSP_TZLBXWGXBX2C5QSM/2022	EPI_ISL_8690146	OM265476.1	Broad Institute Clinical Research Sequencing Platform	Infectious Disease Program, Broad Institute of Harvard and MIT	Siddle et al
hCoV-19/Curacao/CW-RIVM-84023/2022	EPI_ISL_9530157		Dutch COVID-19 response team	National Institute for Public Health and the Environment (RIVM)	Adam Meijer et al
hCoV-19/Aruba/AW-RIVM-82609/2022	EPI_ISL_9184734		Dutch COVID-19 response team	National Institute for Public Health and the Environment (RIVM)	Adam Meijer et al
hCoV-19/Curacao/CW-RIVM-82565/2022	EPI_ISL_9184837		Dutch COVID-19 response team	National Institute for Public Health and the Environment (RIVM)	Adam Meijer et al
hCoV-19/Argentina/INEI117587/2022	EPI_ISL_9191931		Servicio Virosis Respiratorias-Departamento Virolog√≠a-INEI	Instituto Nacional Enfermedades Infecciosas C.G.Malbran	Baumeister E. et al
hCoV-19/Norway/Ahus-3063/2022	EPI_ISL_9695826		Dept. of Microbiology and Infection Control, Akershus University Hospital HF	Dept. of Microbiology and Infection Control, Akershus University Hospital HF	Hege Vangstein Aamot et al
hCoV-19/PuertoRico/PR-CDC-FG-237588/2022	EPI_ISL_8868776	OM306435.1	Fulgent Genetics	Centers for Disease Control and Prevention Division of Viral Diseases, Pathogen Discovery	Dakota Howard et al
hCoV-19/Cambodia/901646/2022	EPI_ISL_8753806		Virology Unit, Institut Pasteur du Cambodge	Virology Unit, Institut Pasteur du Cambodge	Leakhena Pum et al
hCoV-19/USA/VI-CDC-2-5489032/2022	EPI_ISL_9672529		VI-US Virgin Islands Department of Health	Centers for Disease Control and Prevention Division of Viral Diseases, Pathogen Discovery	Mili Sheth et al
hCoV-19/CostaRica/INC-2711-729946/2022	EPI_ISL_9171584		AREA DE SALUD NARANJO	Inciensa, Instituto Costarricense de Investigaci√≥n y Ense√±anza en Nutrici√≥n y Salud	Francisco Duarte et al
hCoV-19/Finland/THL-202202416/2022	EPI_ISL_9694948		NordLab Rovaniemi	Expert Microbiology, National Institute for Health and Welfare	Soile Blomqvist et al
hCoV-19/CostaRica/INC-2635-726659/2021	EPI_ISL_9171496		AREA DE SALUD LOS SANTOS	Inciensa, Instituto Costarricense de Investigaci√≥n y Ense√±anza en Nutrici√≥n y Salud	Francisco Duarte et al
hCoV-19/Mexico/QUE_IBT_IMSS_5643/2022	EPI_ISL_9153236		Laboratorio Central de Epidemiolog√≠a (LCE)	Instituto de Biotecnolog√≠a de la UNAM	Consorcio Mexicano de Vigilancia Gen√≥mica (CoViGen-Mex). Authors (in alphabetical order): Julio Elias Alvarado-Yaah et al
hCoV-19/Paraguay/331844/2021	EPI_ISL_9469740		Hospital de Trauma Manuel Giagni	Laboratorio Central de Salud P√∫blica	Sandra Gonzalez et al
hCoV-19/USA/PA-CDC-LC0477805/2022	EPI_ISL_9188429	OM410825.1	Laboratory Corporation of America	Centers for Disease Control and Prevention Division of Viral Diseases, Pathogen Discovery	Dakota Howard et al
hCoV-19/TrinidadandTobago/116996/2021	EPI_ISL_8939872		Trinidad Public Health Laboratory	Carrington Lab, Department of Preclinical Sciences, Faculty of Medical Sciences, The University of the West Indies, St Augustine Campus	Nikita S. D. Sahadeo et al
hCoV-19/Mexico/COL_InDRE_FB757_E06313447264_S10556/2022	EPI_ISL_9093086		LESP Colima	Instituto de Diagnostico y Referencia Epidemiologicos (INDRE)	Claudia Wong-Arambula et al
hCoV-19/Ecuador/NIC-INSPI-17869/2021	EPI_ISL_8406388		INSPI-CRN DE INFLUENZA Y OTROS VIRUS RESPIRATORIOS	INSPI-CRN DE INFLUENZA Y OTROS VIRUS RESPIRATORIOS	Alfredo Bruno et al
hCoV-19/Mexico/SIN_LANGEBIO_IMSS_5132/2022	EPI_ISL_9150882		Centro de Investigacion Biomedica de Occidente (CIBO)	Unidad de Genomica Avanzada	Consorcio Mexicano de Vigilancia Genomica (CoViGen-Mex): Julio Elias Alvarado-Yaah et al
hCoV-19/Curacao/CW-RIVM-80732/2021	EPI_ISL_9086319		Dutch COVID-19 response team	National Institute for Public Health and the Environment (RIVM)	Adam Meijer et al
hCoV-19/Peru/LIM-INS-13125/2022	EPI_ISL_9681168		Laboratorio de Referencia Nacional de Virus Respiratorios. Centro Nacional de Salud Publica. Instituto Nacional de Salud Peru.	Laboratorio de Referencia Nacional de Virus Respiratorios. Centro Nacional de Salud Publica. Instituto Nacional de Salud Peru.	Carlos Padilla Rojas et al
hCoV-19/Guatemala/INC-LNS-165/2022	EPI_ISL_9070821		Laboratorio Nacional de Salud (LNS), Guatemala	Inciensa, Instituto Costarricense de Investigaci√≥n y Ense√±anza en Nutrici√≥n y Salud	C√©sar Conde et al
hCoV-19/Guatemala/INC-LNS-163/2022	EPI_ISL_9070819		Laboratorio Nacional de Salud (LNS), Guatemala	Inciensa, Instituto Costarricense de Investigaci√≥n y Ense√±anza en Nutrici√≥n y Salud	C√©sar Conde et al
hCoV-19/CostaRica/INC-2689-729090/2022	EPI_ISL_9171519		AREA DE SALUD CHOMES - MONTEVERDE	Inciensa, Instituto Costarricense de Investigaci√≥n y Ense√±anza en Nutrici√≥n y Salud	Francisco Duarte et al
hCoV-19/Turkey/HSGM-F19480/2022	EPI_ISL_9417559		Ministry of Health Turkey	Ministry of Health Turkey	Fatma Bayrakdar et al A
hCoV-19/Tunisia/S1579/2021	EPI_ISL_9058825		Clinical Virology Laboratory Pasteur Institute Tunis	Clinical Virology Laboratory	Wasfi Fares et al
hCoV-19/Uganda/MRC-UVRI-EW49/2021	EPI_ISL_8307369		MRC/UVRI & LSHTM Uganda Research Unit, Uganda Virus Research Institute	MRC/UVRI & LSHTM Uganda Research Unit, Uganda Virus Research Institute	Deogratius Ssemwanga et al
hCoV-19/Mozambique/CERI-KRISP-K032754/2021	EPI_ISL_7715455		Instituto Nacional de Saude (INS), Mozambique	CERI, Centre for Epidemic Response and Innvoation, Stellenbosch University and KRISP, KZN Research Innovation and Sequencing Platform, UKZN.	Nalia Ismael et al
hCoV-19/Lebanon/LAU-CVD-O3/2021	EPI_ISL_7651288		Laboratory of Molecular Biology and Cancer Immunology, Faculty of Sciences, Lebanese University	Microbial Pathogenomics Lab - LAU	Sima tokajian et al
hCoV-19/env/Austria/CeMM23225/2022	EPI_ISL_9626928		Institute for Water Quality and Resource Management, Technical University Vienna	Bergthaler laboratory, CeMM Research Center for Molecular Medicine of the Austrian Academy of Sciences	Lukas Endler et al
hCoV-19/Canada/un-UB-KSL-04393/2021	EPI_ISL_7985372		KSL Diagnostics	University at Buffalo Genomics and Bioinformatics Core	Jonathan Bard et al
hCoV-19/India/KA-RFNB-4133/2022	EPI_ISL_9329786		BANGALORE BAPTIST HOSPITAL	National Center for Biological Sciences, TIFR - Rockefeller Foundation	Darshan Sreenivas et al
hCoV-19/NorthMacedonia/ZMC_11078/2022	EPI_ISL_9441039		Laboratory of Genetics and Personalized Medicine, Zan Mitrev Clinic	Laboratory of Genetics and Personalized Medicine, Zan Mitrev Clinic	Kungulovski G. et al.
hCoV-19/Nigeria/NCDC-NRL-GL-000071/2022	EPI_ISL_9609734		ZANKLI MEDICAL CENTRE(THE LOVETT LAWSON MOLECULAR LAB)	National Reference Laboratory, Nigeria Centre for Disease Control	Dr Ndodo Nnaemeka et al
hCoV-19/England/ALDP-32CDDC1/2022	EPI_ISL_9001340	OV751761.1	Lighthouse Lab in Alderley Park	Wellcome Sanger Institute for the COVID-19 Genomics UK (COG-UK) Consortium	Jacquelyn Wynn et al
hCoV-19/CzechRepublic/NAT-22-04593/2022	EPI_ISL_9468334		Faculty Hospital Bulovka, Department of Clinical Microbiology	Charles University, Faculty of Science, BIOCEV, OMICS Genomics	Vladim√≠r Hampl et al
hCoV-19/Nigeria/CV4925/2021	EPI_ISL_9695363		Irrua Specialist Teaching Hospital (ISTH)	African Centre of Excellence for Genomics of Infectious Diseases (ACEGID), Redeemer‚Äôs University	Oluniyi et al
hCoV-19/Philippines/PH-PGC-103356/2021	EPI_ISL_9323112		Philippine Red Cross Clark Molecular Laboratory	Philippine Genome Center	Cynthia P. Saloma et al
hCoV-19/Serbia/Belgrade-419537_2101/2022	EPI_ISL_9467257		Institute of Virology, Vaccines and Sera "Torlak"	Institute of microbiology and Immunology, Faculty of Medicine, University of Belgrade	Knezevic et al
hCoV-19/Germany/BW-RKI-I-453327/2022	EPI_ISL_9107957		SYNLAB MVZ Leinfelden-Echterdingen	Robert Koch Institute	?
hCoV-19/Serbia/Velika_Plana-419897_2101/2022	EPI_ISL_9467248		Institute of Virology, Vaccines and Sera "Torlak"	Institute of microbiology and Immunology, Faculty of Medicine, University of Belgrade	Knezevic et al
hCoV-19/Bulgaria/21BG-NC_013574_R21/2021	EPI_ISL_8588243		National Center of Infectious and Parasitic Diseases	National Center of Infectious and Parasitic Diseases	Alexiev et al
hCoV-19/Italy/SIC_CQRC_3119252/2021	EPI_ISL_8647645		Laboratorio CQRC	CQRC_QUALITY CONTROL CHEMICAL BIOLOGICAL RISK_AOOR Villa Sofia Cervello Palermo	Di Gaudio F. et al
hCoV-19/Scotland/QEUH-33D63FF/2022	EPI_ISL_9298130		Lighthouse Lab in Glasgow	Wellcome Sanger Institute for the COVID-19 Genomics UK (COG-UK) Consortium	Harper VanSteenhouse et al
hCoV-19/USA/NV-CDC-FG-209106/2021	EPI_ISL_8283774	OM087972.1	Fulgent Genetics	Centers for Disease Control and Prevention Division of Viral Diseases, Pathogen Discovery	Dakota Howard et al
hCoV-19/Guatemala/INC-LNS-164/2022	EPI_ISL_9070820		Laboratorio Nacional de Salud (LNS), Guatemala	Inciensa, Instituto Costarricense de Investigaci√≥n y Ense√±anza en Nutrici√≥n y Salud	C√©sar Conde et al
hCoV-19/Mexico/VTX21-088690-LABOPAT/2021	EPI_ISL_8322605		LABOPAT	LABOPAT	Silvia Montilla et al
hCoV-19/Nigeria/NCDC-NR1522/2021	EPI_ISL_8064569		DNA LABS	National Reference Laboratory, Nigeria Centre for Disease Control	Dr Ndodo Nnaemeka et al
hCoV-19/USA/LA-EVTL11129/2022	EPI_ISL_9347152		LSUHS Emerging Viral Threat Lab	LSUHS Emerging Viral Threat Laboratory	Gregory L. Ware et al
hCoV-19/Moldova/Nr.6432/2022	EPI_ISL_9437935		Virology Laboratory, NAPH, Moldova	Virology Laboratory, NAPH, Moldova	Apostol Mariana et al
hCoV-19/Senegal/SN-DKR-DIAM-4842/2021	EPI_ISL_7571605		Iressef Genomics lab	IRESSEF	Souleymane MBOUP et al
hCoV-19/Congo/FCRM-174-A18_28_12_21/2021	EPI_ISL_8786199		Fondation Congolaise pour la recherche medicale (FCRM), Francine Ntoumi	Fondation Congolaise pour la Recherche M√©dicale	Mfoutou Mapanguy Claujens Chastel et al
hCoV-19/Congo/FCRM-171-A11_30_12_21/2021	EPI_ISL_8786196		Fondation Congolaise pour la recherche medicale (FCRM), Francine Ntoumi	Fondation Congolaise pour la Recherche M√©dicale	Mfoutou Mapanguy Claujens Chastel et al
hCoV-19/Netherlands/GE-RIVM-83698/2022	EPI_ISL_9530361		Dutch COVID-19 response team	National Institute for Public Health and the Environment (RIVM)	Adam Meijer et al
hCoV-19/Guinea/LFHVG-G0493/2021	EPI_ISL_9569728		Laboratoire des Fievres Hemorragiques Virales en Guinee, LFHVG	Laboratoire des Fievres Hemorragiques Virales en Guinee, LFHVG, and the Bernhard Nocht Institute for Tropical Medicine, BNITM	N‚ÄôFaly Magassouba et al hCoV-19/Congo/FCRM-173-A16_30_12_21/2021 EPI_ISL_8786198 Fondation Congolaise pour la recherche medicale (FCRM), Francine Ntoumi Fondation Congolaise pour la Recherche M√©dicale Mfoutou Mapanguy Claujens Chastel et al hCoV-19/Guinea/LFHVG-G0508/2021 EPI_ISL_9569722 Laboratoire des Fievres Hemorragiques Virales en Guinee, LFHVG Laboratoire des Fievres Hemorragiques Virale…	N‚ÄôFaly Magassouba et al hCoV-19/Italy/LAZ-IFO-02010688/2022 EPI_ISL_9623636 IRCCS San Gallicano Dermatological Institute IRCCS Regina Elena National Cancer Institute Francesca De Nicola et al hCoV-19/Israel/SMC-7039167/2022 EPI_ISL_9591517 Shamir Medical Center (Asaf Harofe) Shamir Medical Center (Asaf Harofe) Nir Rainy et al hCoV-19/Brazil/SP-IB_147811/2022 EPI_ISL_9305901 PRONTO SOCORRO MUNIC…	National Institute of Infectious Diseases-Prof. Dr. Matei Bals Molecular Diagnostics Laboratory	Corina Casangiu et al
hCoV-19/Georgia/Tb-sNGS2925/2022	EPI_ISL_8878800		JSC Megalab	Department for Virology, Molecular Biology and Genome Research, R. G. Lugar Center for Public Health Research, National Center for Disease Control and Public Health (NCDC) of Georgia.	Giorgi Tomashvili et al
hCoV-19/Spain/MD-HULP-060331050/2021	EPI_ISL_7876450		Servicio Microbiolog√≠a Hospital La Paz	Servicio Microbiolog√≠a Hospital La Paz	Fernando L√°zaro et al
hCoV-19/Andorra/AND-247_213641393101_COV-GC/2021	EPI_ISL_9246210		Laboratori d'an√†lisis cl√≠niques, Hospital Nostra Senyora de Meritxell	LBM de CHU de Toulouse, H√¥pitaux de Toulouse	Rendon M et al
hCoV-19/CzechRepublic/CSQ5563/2022	EPI_ISL_9343205		Nemocnice Nove Mesto na Morave	University Hospital Brno, CMBG	Bezdicek Matej et al
hCoV-19/CostaRica/INC-2661-728259/2022	EPI_ISL_9171546		AREA DE SALUD SAN RAFAEL DE HEREDIA	Inciensa, Instituto Costarricense de Investigaci√≥n y Ense√±anza en Nutrici√≥n y Salud	Francisco Duarte et al
hCoV-19/Spain/RI-CIBIR-306454520-Run32/2022	EPI_ISL_9344027		Hospital San Pedro Logro√±o	Centro de Investigaci√≥n Biom√©dica de La Rioja	Mar√≠a de Toro et al
hCoV-19/Switzerland/VS-ICH-2220149848/2022	EPI_ISL_9246038		Valais Hospital, Central Institute	Valais Hospital, Central Institute	Alexis Dumoulin et al
hCoV-19/Denmark/DCGC-305183/2022	EPI_ISL_8582373		Department of Bacteria, Parasites and Fungi, Statens Serum Institut, Copenhagen, Denmark	Statens Serum Institut Bioinformatics and Microbial Genomics	Danish Covid-19 Genome Consortium et al
hCoV-19/Denmark/DCGC-309583/2022	EPI_ISL_8657984		Department of Bacteria, Parasites and Fungi, Statens Serum Institut, Copenhagen, Denmark	Statens Serum Institut Bioinformatics and Microbial Genomics	Danish Covid-19 Genome Consortium et al
hCoV-19/Azerbaijan/MHTM5/2022	EPI_ISL_8540878		National Hematology and Transfusiology Center, Department of Medical Genetics	National Hematology and Transfusiology Center, Department of Medical Genetics	Agha Rza Aghayev et al
hCoV-19/Mexico/TAB-INMEGEN-54-343/2022	EPI_ISL_9502548		SALUD DIGNA	Instituto Nacional de Medicina Genomica	Cedro-Tanda A et al
hCoV-19/Oman/52124276WG/2021	EPI_ISL_7952625		Oman-NIC	Oman-NIC	Yathrib Al Zakwani et al
hCoV-19/NewZealand/22CH0840/2022	EPI_ISL_9671827		Canterbury Health Laboratories	Institute of Environmental Science and Research (ESR)	Sarah Cockerton et al
hCoV-19/NewZealand/22CV1604/2022	EPI_ISL_9671807		MedLab South Ltd Nelson	Institute of Environmental Science and Research (ESR)	Sarah Cockerton et al
hCoV-19/NewZealand/22CH0755/2022	EPI_ISL_9671837		Canterbury Health Laboratories	Institute of Environmental Science and Research (ESR)	Sarah Cockerton et al
hCoV-19/Finland/THL-202134958/2021	EPI_ISL_9077053		Islab, Etel√§-Savon aluelaboratorio	Expert Microbiology, National Institute for Health and Welfare	Soile Blomqvist et al
hCoV-19/SouthAfrica/NICD-N22520/2021	EPI_ISL_7740819		HELEN JOSEPH LABORATORY	National Institute for Communicable Diseases of the National Health Laboratory Service	Amoako DG et al
hCoV-19/Zambia/ZMB-128376/2021	EPI_ISL_7988149		University of Zambia, School of Veterinary Medicine	UNZAVET and PATH	Mulenga Mwenda-Chimfwembe et al
hCoV-19/Nepal/NPHL-S-992/2021	EPI_ISL_8519772		PPHL-5	National Public Health Laboratory	National Public Health Labaoratory Team//Provincial Public Health Laboratory -5 COVID Lab Team et al
hCoV-19/SouthAfrica/NHLS-UCT-GP-N369/2021	EPI_ISL_8975090		Caledon Clinic wc CAL	NHLS/UCT	Arash Iranzadeh et al
hCoV-19/USA/CT-DPH-1057420001/2021	EPI_ISL_8938229		CT Department of Public Health	CT Department of Public Health	Claire Pearson et al
hCoV-19/Portugal/PT25628/2022	EPI_ISL_9003026		H Divino Espirito Santo - Ponta Delgada	Instituto Nacional de Saude (INSA)	Borges et al
hCoV-19/CzechRepublic/KNL_020120251/2022	EPI_ISL_9615901		Regional Hospital Liberec	Regional Hospital Liberec	Tomas Zajic et al
hCoV-19/Italy/EMR-IZSLER-2022-018174-020-01/2022	EPI_ISL_9110773		Universita di Parma Laboratorio di Igiene e Sanita Pubblica	Istituto Zooprofilattico Sperimentale della Lombardia e dell'Emilia Romagna (IZSLER), Risk Analysis and Genomic Epidemiology Unit	Marina Morganti et al
hCoV-19/Luxembourg/LNS3263125/2022	EPI_ISL_9617220		Hopitaux Robert Schuman	Laboratoire national de sante, Microbiology, Microbial Genomics Platform	Anke Wienecke-Baldacchino et al
hCoV-19/Germany/BW-RKI-I-401610/2021	EPI_ISL_8232413	OV664288.1	SYNLAB MVZ Leinfelden-Echterdingen	Robert Koch Institute	?
hCoV-19/Luxembourg/LNS9037951/2022	EPI_ISL_8792795		Laboratoire national de sante, Microbiology, Virology	Laboratoire national de sante, Microbiology, Microbial Genomics Platform	Anke Wienecke-Baldacchino et al
hCoV-19/Azerbaijan/MHTM3/2022	EPI_ISL_8540328		National Hematology and Transfusiology Center, Department of Medical Genetics	National Hematology and Transfusiology Center, Department of Medical Genetics	Agha Rza Aghayev et al
hCoV-19/Guadeloupe/IPP03720/2022	EPI_ISL_9474846		Outre Mer	National Reference Center for Viruses of Respiratory Infections, Institut Pasteur, Paris	Marion Barbet et al
hCoV-19/Guadeloupe/CERBAHC-01903554/2022	EPI_ISL_9602943		LBBMS BIO POLES ANTILLES	CERBA HealthCare	B√©n√©dicte Roquebert et al
hCoV-19/Finland/THL-202200552/2022	EPI_ISL_9694810		L√§nsi-Pohjan keskussairaala	Expert Microbiology, National Institute for Health and Welfare	Soile Blomqvist et al
hCoV-19/Bangladesh/icddrb-GSB03-155/2022	EPI_ISL_8527496		Virology Laboratory, International Centre for Diarrhoeal Disease Research, Bangladesh (ICDDR,B)	Virology Laboratory, International Centre for Diarrhoeal Disease Research, Bangladesh (ICDDR,B)	Mojnu Miah et al
hCoV-19/Switzerland/TI-EOC-26630920/2022	EPI_ISL_9703010		Laboratorio di Microbiologia	Laboratorio di Microbiologia, Istituto di Medicina di Laboratorio EOLAB, Ente Ospedaliero Cantonale	Martinetti Lucchini Gladys et al
hCoV-19/USA/IL-KHEL-9662/2022	EPI_ISL_9705401		Kansas Health and Environmental Lab	Kansas Health and Environmental Lab	Mike Grose et al
hCoV-19/Angola/CERI-KRISP-K033840/2021	EPI_ISL_9418712		Instituto Nacional de Investiga√ß√£o em Sa√∫de	CERI, Centre for Epidemic Response and Innovation, Stellenbosch University and KRISP, KZN Research Innovation and Sequencing Platform, UKZN.	Morais J et al
hCoV-19/Eswatini/N22772/2021	EPI_ISL_9439195		Hhohho RRT	National Institute for Communicable Diseases of the National Health Laboratory Service	Maphalala G et al
hCoV-19/Australia/NSW-RPAH-2471/2022	EPI_ISL_9595863		New South Wales Health Pathology Royal Prince Alfred Hospital	Microbiology RPAH	Foster et al
hCoV-19/Australia/WA1167/2022	EPI_ISL_9595685		PathWest Laboratory Medicine WA	PathWest Laboratory Medicine WA Microbial Surveillance Unit	PathWest Laboratory Medicine WA Microbial Surveillance Unit et al
hCoV-19/Australia/WA1270/2022	EPI_ISL_9595788		PathWest Laboratory Medicine WA	PathWest Laboratory Medicine WA Microbial Surveillance Unit	PathWest Laboratory Medicine WA Microbial Surveillance Unit et al
hCoV-19/Australia/WA1271/2022	EPI_ISL_9595789		PathWest Laboratory Medicine WA	PathWest Laboratory Medicine WA Microbial Surveillance Unit	PathWest Laboratory Medicine WA Microbial Surveillance Unit et al
hCoV-19/Australia/SA45364/2022	EPI_ISL_9222744		SA Pathology	SA Pathology	Caitlin Selway et al
hCoV-19/Australia/NSW-RPAH-2473/2022	EPI_ISL_9595866		New South Wales Health Pathology Royal Prince Alfred Hospital	Microbiology RPAH	Foster et al
hCoV-19/Australia/ACT2743/2022	EPI_ISL_8768512		ACT Pathology	Schwessinger Lab	Austin Bird et al
hCoV-19/Australia/SA62928/2022	EPI_ISL_9222914		SA Pathology	SA Pathology	Caitlin Selway et al
hCoV-19/Australia/ACT2631/2022	EPI_ISL_8768453		ACT Pathology	Schwessinger Lab	Austin Bird et al
hCoV-19/Australia/NT10005/2021	EPI_ISL_8406432		PathWest Laboratory Medicine WA	PathWest Laboratory Medicine WA	PathWest Laboratory Medicine WA Microbial Surveillance Unit et al
hCoV-19/Australia/WA872/2021	EPI_ISL_8405490		PathWest Laboratory Medicine WA	PathWest Laboratory Medicine WA Microbial Surveillance Unit	PathWest Laboratory Medicine WA Microbial Surveillance Unit et al
hCoV-19/Australia/QLD23219/2022	EPI_ISL_9639002		PHV-FSS	PHV-FSS	Chenwei Wang on behalf of Q-PHIRE Genomics et al
hCoV-19/Australia/QLD25249/2022	EPI_ISL_9639441		PHV-FSS	PHV-FSS	Chenwei Wang on behalf of Q-PHIRE Genomics et al
hCoV-19/Australia/QLD4157/2021	EPI_ISL_8437696		PHV-FSS	PHV-FSS	Chenwei Wang on behalf of Q-PHIRE Genomics et al
hCoV-19/Eswatini/N22767/2021	EPI_ISL_9439190		Ngwenya wellness	National Institute for Communicable Diseases of the National Health Laboratory Service	Maphalala G et al
hCoV-19/Botswana/R69B61_BHP_920082/2021	EPI_ISL_9002828		National Health Laboratory	Botswana Harvard HIV Reference Laboratory	Sikhulile Moyo et al
hCoV-19/USA/AR-CDC-QDX32456722/2021	EPI_ISL_8874036	OM310192.1	Quest Diagnostics Incorporated	Centers for Disease Control and Prevention Division of Viral Diseases, Pathogen Discovery	Dakota Howard et al
hCoV-19/Australia/WA1266/2022	EPI_ISL_9595784		PathWest Laboratory Medicine WA	PathWest Laboratory Medicine WA Microbial Surveillance Unit	PathWest Laboratory Medicine WA Microbial Surveillance Unit et al
hCoV-19/Panama/SEQ773/2021	EPI_ISL_7882750		Genomics and Proteomics Departament, Gorgas Memorial Institute For Health Studies	Genomics and Proteomics Departament, Gorgas Memorial Institute For Health Studies	Claudia Gonzalez et al
hCoV-19/Australia/ACT-2142/2021	EPI_ISL_8331525		ACT Pathology	Schwessinger Lab	Austin Bird et al
hCoV-19/Australia/NSW-ICPMR-19293/2022	EPI_ISL_8901208		Pathology West - NSW Health Pathology	NSW Health Pathology - Institute of Clinical Pathology and Medical Research; Westmead Hospital; University of Sydney	Arnott A. et al
hCoV-19/Australia/SA14869/2022	EPI_ISL_8563314		SA Pathology	SA Pathology	Caitlin Selway et al
hCoV-19/Australia/QLD7581/2021	EPI_ISL_8438274		PHV-FSS	PHV-FSS	Chenwei Wang on behalf of Q-PHIRE Genomics et al
hCoV-19/Pakistan/NIH-B33-S7/2021	EPI_ISL_8650050		Department of Virology	Department of Virology	Massab Umair et al
hCoV-19/Australia/WA996/2022	EPI_ISL_8937405		PathWest Laboratory Medicine WA	PathWest Laboratory Medicine WA Microbial Surveillance Unit	PathWest Laboratory Medicine WA Microbial Surveillance Unit et al
hCoV-19/Australia/WA958/2022	EPI_ISL_8859263		PathWest Laboratory Medicine WA	PathWest Laboratory Medicine WA Microbial Surveillance Unit	PathWest Laboratory Medicine WA Microbial Surveillance Unit et al
hCoV-19/Australia/NSW-ICPMR-17442/2021	EPI_ISL_7749380		Histopath	NSW Health Pathology - Institute of Clinical Pathology and Medical Research; Westmead Hospital; University of Sydney	Arnott A. et al
hCoV-19/Australia/ACT2069/2021	EPI_ISL_8331461		ACT Pathology	Schwessinger Lab	Austin Bird et al
hCoV-19/Australia/VIC32586/2021	EPI_ISL_8642553		Microbiological Diagnostic Unit - Public Health Laboratory (MDU-PHL)	Microbiological Diagnostic Unit - Public Health Laboratory (MDU-PHL)	Seemann et al
hCoV-19/Australia/VIC36083/2022	EPI_ISL_8955771		Microbiological Diagnostic Unit - Public Health Laboratory (MDU-PHL)	Microbiological Diagnostic Unit - Public Health Laboratory (MDU-PHL)	Seemann et al
hCoV-19/Australia/VIC32169/2021	EPI_ISL_8642387		Microbiological Diagnostic Unit - Public Health Laboratory (MDU-PHL)	Microbiological Diagnostic Unit - Public Health Laboratory (MDU-PHL)	Seemann et al
hCoV-19/Australia/NSW-RPAH-2472/2022	EPI_ISL_9595865		New South Wales Health Pathology Royal Prince Alfred Hospital	Microbiology RPAH	Foster et al
hCoV-19/Australia/VIC31375/2021	EPI_ISL_8642928		Microbiological Diagnostic Unit - Public Health Laboratory (MDU-PHL)	Microbiological Diagnostic Unit - Public Health Laboratory (MDU-PHL)	Seemann et al
hCoV-19/Australia/ACT-2381/2021	EPI_ISL_8331737		Capital Pathology	Schwessinger Lab	Austin Bird et al
hCoV-19/Australia/QLD10450/2021	EPI_ISL_9638668		PHV-FSS	PHV-FSS	Chenwei Wang on behalf of Q-PHIRE Genomics et al
hCoV-19/SouthAfrica/SU-NHLS-3788/2022	EPI_ISL_8890480		Division of Medical Virology, National Health Laboratory Service (NHLS), Tygerberg Hospital / Stellenbosch University	Division of Medical Virology, National Health Laboratory Service (NHLS), Tygerberg Hospital / Stellenbosch University	Susan Engelbrecht et al
hCoV-19/SouthAfrica/NICD-N23500/2021	EPI_ISL_8616719		AMPATH	National Institute for Communicable Diseases of the National Health Laboratory Service	Amoako DG et al
hCoV-19/SouthAfrica/NICD-N23313/2021	EPI_ISL_8616584		AMPATH	National Institute for Communicable Diseases of the National Health Laboratory Service	Amoako DG et al
hCoV-19/Norway/34950/2021	EPI_ISL_9226536		Medical Microbiology Unit, Department for Laboratory Medicine, Drammen Hospital, Vestre Viken Health Trust	Norwegian Institute of Public Health, Department of Virology	Kathrine Stene-Johansen et al
hCoV-19/Mozambique/CERI-KRISP-K035201/2022	EPI_ISL_9621806		Instituto Nacional de Saude (INS), Mozambique	CERI, Centre for Epidemic Response and Innvoation, Stellenbosch University and KRISP, KZN Research Innovation and Sequencing Platform, UKZN.	Nalia Ismael et al
hCoV-19/Norway/948/2022	EPI_ISL_9626062		Vestfold Hospital, Toensberg, Department of Microbiology	Norwegian Institute of Public Health, Department of Virology	Kathrine Stene-Johansen et al
hCoV-19/Norway/OUS-19657/2022	EPI_ISL_9226682		Oslo University Hospital, Department of Microbiology	Norwegian Institute of Public Health, Department of Virology	Mona Holberg-Petersen et al
hCoV-19/Aruba/AW-RIVM-82606/2022	EPI_ISL_9184731		Dutch COVID-19 response team	National Institute for Public Health and the Environment (RIVM)	Adam Meijer et al
hCoV-19/Mozambique/CERI-KRISP-K032751/2021	EPI_ISL_7715453		Instituto Nacional de Saude (INS), Mozambique	CERI, Centre for Epidemic Response and Innvoation, Stellenbosch University and KRISP, KZN Research Innovation and Sequencing Platform, UKZN.	Nalia Ismael et al
hCoV-19/Zimbabwe/QIBZIM-70561/2021	EPI_ISL_8559239		National Microbiology Reference Laboratory	Quadram Institute Bioscience	Tapfumanei Mashe et al
hCoV-19/Zimbabwe/QIBZIM-70547/2021	EPI_ISL_8559227		National Microbiology Reference Laboratory	Quadram Institute Bioscience	Tapfumanei Mashe et al
hCoV-19/Myanmar/DSMRC-064/2021	EPI_ISL_8920493		DSMRC	Defence Services Medical Research Centre (DSMRC)	Khine Zaw Oo et al
hCoV-19/Jordan/RMSR13S22/2022	EPI_ISL_9096830		Jordan Royal Medical Services Mobile biological lab	Jordan Royal Medical Services Genomics Core Lab	Dr. Rame Hamdi khasawneh et al
hCoV-19/Canada/NL-PHML-321747/2022	EPI_ISL_9396381		NL-Dr. Leonard A. Miller Centre for Health Services	Newfoundland and Labrador - Eastern Health	Anna Majer et al
hCoV-19/Zambia/ZMB-128421/2021	EPI_ISL_7988152		University of Zambia, School of Veterinary Medicine	UNZAVET and PATH	Mulenga Mwenda-Chimfwembe et al
hCoV-19/Russia/MOW-Moscow_PMVL-O11/2021	EPI_ISL_7263932		Pathogenic Microorganisms Variability Laboratory	Pathogenic Microorganisms Variability Laboratory	Andrey Pochtovyy et al
hCoV-19/Eswatini/N28421/2021	EPI_ISL_9697125		Mbabane government hospital	National Institute for Communicable Diseases of the National Health Laboratory Service	Maphalala G et al
hCoV-19/England/MILK-35441E1/2022	EPI_ISL_9683114		Lighthouse Lab in Milton Keynes	Wellcome Sanger Institute for the COVID-19 Genomics UK (COG-UK) Consortium	The Lighthouse Lab in Milton Keynes et al
hCoV-19/England/QEUH-352FBEE/2022	EPI_ISL_9685800		Lighthouse Lab in Glasgow	Wellcome Sanger Institute for the COVID-19 Genomics UK (COG-UK) Consortium	Harper VanSteenhouse et al
hCoV-19/Mauritius/2644/2022	EPI_ISL_9402432		Central Health Laboratory, Ministry of Health and Wellness	Central Health Laboratory, Ministry of Health and Wellness	Ramuth M et al
hCoV-19/Thailand/DMSc-05974/2021	EPI_ISL_8437389		Regional Medical Sciences Center 11/1 Phuket	Division of Genomic Medicine and Innovation support,Department of Medical Sciences, Ministry of Public Health, Thailand	Surakameth Mahasirimongkol et al
hCoV-19/Malaysia/IMR_WC663915/2021	EPI_ISL_8560635		KLIA Health Office	Institute for Medical Research, Infectious Disease Research Centre, National Institutes of Health, Ministry of Health Malaysia	Kamel K et al
hCoV-19/Poland/PZH-UMB-10478/2022	EPI_ISL_9509053		CMD SIEDLCE	1. Academic Center for Pathomorphological and Genetic-Molecular Diagnostics ltd, Bialystok, Poland 2. National Institute of Public Health - National Institute of Hygiene, Warsaw, Poland	Rados≈Çaw Charkiewicz et al
hCoV-19/Kosovo/CO-00634-XXK000_04_01_Prolab/2021	EPI_ISL_9701601		Department of Microbiology, National Institute of Public Health of Kosovo	Department of Microbiology, National Institute of Public Health of Kosovo	Xhevat Jakupi et al
hCoV-19/Bulgaria/22BG-NC_014571_R25/2022	EPI_ISL_9461437		National Center of Infectious and Parasitic Diseases	National Center of Infectious and Parasitic Diseases	Alexiev et al
hCoV-19/Slovenia/21128/2022	EPI_ISL_9504771		Institute of Microbiology and Immunology, Faculty of Medicine, University of Ljubljana	Institute of Microbiology and Immunology, Faculty of Medicine, University of Ljubljana	Alen Suljiƒç et al
hCoV-19/England/MILK-2FA7525/2021	EPI_ISL_8195578		Lighthouse Lab in Milton Keynes	Wellcome Sanger Institute for the COVID-19 Genomics UK (COG-UK) Consortium	The Lighthouse Lab in Milton Keynes et al
hCoV-19/Switzerland/TI-EOC-26630945/2022	EPI_ISL_9703025		Laboratorio di Microbiologia	Laboratorio di Microbiologia, Istituto di Medicina di Laboratorio EOLAB, Ente Ospedaliero Cantonale	Martinetti Lucchini Gladys et al
hCoV-19/Mexico/CHP-INMEGEN-48-48/2021	EPI_ISL_8629063		SALUD DIGNA	Instituto Nacional de Medicina Genomica	Cedro-Tanda A et al
hCoV-19/Portugal/PT25218/2022	EPI_ISL_8780453		ARS Algarve - Laboratorio Laura Ayres	Instituto Nacional de Saude (INSA)	Borges et al
hCoV-19/Hungary/mbl_00861/2022	EPI_ISL_9625910		Hungarian Defence Forces Medical Centre COVID Laboratory	Hungarian Defence Forces Medical Centre Epidemiological and Scientific Research Institute	Csaba Istv√°n Pereszl√©nyi et al
hCoV-19/Croatia/21697/2021	EPI_ISL_9322520		Zavod za javno zdravstvo ≈†ibensko- Kninske ≈æupanije	Hrvatski zavod za javno zdravstvo	Irena Tabain et al
hCoV-19/CzechRepublic/FNO-220034/2022	EPI_ISL_8632159		University Hospital Ostrava	University Hospital Ostrava	≈†pulerov√° et al
hCoV-19/Brazil/SP-IB_148025/2022	EPI_ISL_9303975		UPA DR GERALDO CESAR PAIVA REIS	Instituto Butantan	Dimas Tadeu Covas et al
hCoV-19/Brazil/SP-IB_148377/2022	EPI_ISL_9304314		USF CESAR NETO BOTUCATU	Instituto Butantan	Dimas Tadeu Covas et al
hCoV-19/Brazil/PR-FIOCRUZ-66688/2021	EPI_ISL_9231122		Laboratorio Central de Saude Publica do Estado do Parana (LACEN/PR)	Laboratory of Respiratory Viruses and Measles, Oswaldo Cruz Institute, FIOCRUZ	Paola Resende et al
hCoV-19/Brazil/SP-IB_147313/2022	EPI_ISL_9305545		CENTRO DE SAUDE III DE SERRANA	Instituto Butantan	Dimas Tadeu Covas et al
hCoV-19/Brazil/SP-IB_146427/2021	EPI_ISL_8721662		BIOFAST	Instituto Butantan	Dimas Tadeu Covas et al
hCoV-19/Zimbabwe/QIBZIM-71206/2021	EPI_ISL_8559274		National Microbiology Reference Laboratory	Quadram Institute Bioscience	Tapfumanei Mashe et al
hCoV-19/SouthAfrica/NICD-N25669/2021	EPI_ISL_8801161		ROB FERREIRA LABORATORY	National Institute for Communicable Diseases of the National Health Laboratory Service	Amoako DG et al
hCoV-19/USA/WI-UW-9071/2022	EPI_ISL_9625347		University of Wisconsin-Madison AIDS Vaccine Research Laboratories	University of Wisconsin-Madison AIDS Vaccine Research Laboratories	Gage Moreno et al
hCoV-19/USA/WI-UW-7212/2021	EPI_ISL_7886706		University of Wisconsin-Madison AIDS Vaccine Research Laboratories	University of Wisconsin-Madison AIDS Vaccine Research Laboratories	Gage Moreno et al
hCoV-19/Liechtenstein/FL-Risch-2211202969/2022	EPI_ISL_8786083		Dr. Risch Ostschweiz AG	Dr Risch Laboratory	Nadia Wohlwend et al
hCoV-19/Malta/MDxMDHO23/2021	EPI_ISL_8086455		Molecular Diagnostics Pathology Department Mater Dei Hospital Malta	Molecular Diagnostics Pathology Department Mater Dei Hospital Malta	G Zahra et al
hCoV-19/USA/IL-CDC-ASC210627039/2021	EPI_ISL_8259628	OM079447.1	Aegis Sciences Corporation	Centers for Disease Control and Prevention Division of Viral Diseases, Pathogen Discovery	Dakota Howard et al
hCoV-19/USA/WV-CDC-IBX454369122083/2022	EPI_ISL_9337552	OM429182.1	Infinity Biologix	Centers for Disease Control and Prevention Division of Viral Diseases, Pathogen Discovery	Dakota Howard et al
hCoV-19/USA/KY-CDC-ASC210581137/2022	EPI_ISL_9333365	OM450020.1	Aegis Sciences Corporation	Centers for Disease Control and Prevention Division of Viral Diseases, Pathogen Discovery	Dakota Howard et al
hCoV-19/USA/IN-LH000206162/2022	EPI_ISL_9059037		Protect Purdue Health Center (PPHC)	Animal Disease Diagnostic Laboratory, Purdue University College of Veterinary Medicine	Rebeccca P Wilkes et al
hCoV-19/Mexico/JAL-INMEGEN-50-100/2021	EPI_ISL_8797402		SALUD DIGNA	Instituto Nacional de Medicina Genomica	Cedro-Tanda A et al
hCoV-19/USA/IA-CDC-LC0481727/2022	EPI_ISL_9179550	OM407982.1	Laboratory Corporation of America	Centers for Disease Control and Prevention Division of Viral Diseases, Pathogen Discovery	Dakota Howard et al
hCoV-19/SaintKittsandNevis/113297/2021	EPI_ISL_8262702		The Caribbean Public Health Agency	Carrington Lab, Department of Preclinical Sciences, Faculty of Medical Sciences, The University of the West Indies, St Augustine Campus	Nikita S. D. Sahadeo et al
hCoV-19/USA/AL-ADPH-ADPH_1276/2022	EPI_ISL_9035991		ADPH	ADPH	Adrianna Walker et al
hCoV-19/Zimbabwe/QIBZIM-71141/2021	EPI_ISL_8559259		National Microbiology Reference Laboratory	Quadram Institute Bioscience	Tapfumanei Mashe et al
hCoV-19/Malawi/MLW-00323/2021	EPI_ISL_8569252		Malawi Liverpool Wellcome Trust Clinical Research Program	Malawi Liverpool Wellcome Trust Clinical Research Program	Catherine Anscombe et al
hCoV-19/Zimbabwe/QIBZIM-71212/2021	EPI_ISL_8559280		National Microbiology Reference Laboratory	Quadram Institute Bioscience	Tapfumanei Mashe et al
hCoV-19/Mexico/TAB_InDRE_FB54327_E27313261462_S9965/2021	EPI_ISL_8747680		LESP Tabasco	Instituto de Diagnostico y Referencia Epidemiologicos (INDRE)	Claudia Wong-Arambula et al
hCoV-19/Luxembourg/LNS4613228/2021	EPI_ISL_8792335		Hospital Center Luxembourg	Laboratoire national de sante, Microbiology, Microbial Genomics Platform	Anke Wienecke-Baldacchino et al
hCoV-19/Chile/CO-USACH-00276/2022	EPI_ISL_9258914		HOSPITAL LA SERENA	Unidad de Secuenciaci√≥n y Gen√≥mica, USACH	Carlos A. Villarroel et al
hCoV-19/Mexico/AGU_ISSEA-Lesp-6640-S12/2022	EPI_ISL_9084354		Centenario Hospital Miguel Hidalgo	LESP Aguascalientes	Hernandez Sabel et al
hCoV-19/Mexico/QUE_InDRE_FB53986_E_S10060/2021	EPI_ISL_8747600		LESP Queretaro	Instituto de Diagnostico y Referencia Epidemiologicos (INDRE)	Claudia Wong-Arambula et al
hCoV-19/Curacao/CW-RIVM-80743/2022	EPI_ISL_9086330		Dutch COVID-19 response team	National Institute for Public Health and the Environment (RIVM)	Adam Meijer et al
hCoV-19/Suriname/SR-907/2021	EPI_ISL_8572434		Central Laboratory, Bureau of Public Health (BOG) and Academic Hospital Paramaribo	Erasmus Medical Center	Bas B Oude Munnink et al
hCoV-19/Curacao/CW-RIVM-85357/2022	EPI_ISL_9530214		Dutch COVID-19 response team	National Institute for Public Health and the Environment (RIVM)	Adam Meijer et al
hCoV-19/Curacao/CW-RIVM-85361/2022	EPI_ISL_9530218		Dutch COVID-19 response team	National Institute for Public Health and the Environment (RIVM)	Adam Meijer et al
hCoV-19/Curacao/CW-RIVM-80700/2021	EPI_ISL_8724045		Dutch COVID-19 response team	National Institute for Public Health and the Environment (RIVM)	Adam Meijer et al
hCoV-19/Bonaire/BQ-RIVM-83827/2022	EPI_ISL_9530036		Dutch COVID-19 response team	National Institute for Public Health and the Environment (RIVM)	Adam Meijer et al
hCoV-19/Curacao/CW-RIVM-83906/2022	EPI_ISL_9530097		Dutch COVID-19 response team	National Institute for Public Health and the Environment (RIVM)	Adam Meijer et al
hCoV-19/Peru/LAL-INS-13059/2022	EPI_ISL_9681101		Laboratorio de Referencia Nacional de Virus Respiratorios. Centro Nacional de Salud Publica. Instituto Nacional de Salud Peru.	Laboratorio de Referencia Nacional de Virus Respiratorios. Centro Nacional de Salud Publica. Instituto Nacional de Salud Peru.	Carlos Padilla Rojas et al
hCoV-19/USA/MD-CDC-ASC210684595/2022	EPI_ISL_9630818		Aegis Sciences Corporation	Centers for Disease Control and Prevention Division of Viral Diseases, Pathogen Discovery	Dakota Howard et al
hCoV-19/TrinidadandTobago/118247/2022	EPI_ISL_8936892		Trinidad Public Health Laboratory	Carrington Lab, Department of Preclinical Sciences, Faculty of Medical Sciences, The University of the West Indies, St Augustine Campus	Nikita S. D. Sahadeo et al
hCoV-19/NewZealand/21CH1024/2021	EPI_ISL_8189026		Canterbury Health Laboratories	Institute of Environmental Science and Research (ESR)	Sarah Cockerton et al
hCoV-19/Mexico/SIN-INMEGEN-47-118/2021	EPI_ISL_8436081		SALUD DIGNA	Instituto Nacional de Medicina Genomica	Cedro-Tanda A et al
hCoV-19/Ireland/LH-NVRL-S22IRL00017714/2022	EPI_ISL_9310882		National Virus Reference Laboratory	National Virus Reference Laboratory	Zoe Yandle et al
hCoV-19/Peru/MDD-INS-13185/2022	EPI_ISL_9681229		Laboratorio de Referencia Nacional de Virus Respiratorios. Centro Nacional de Salud Publica. Instituto Nacional de Salud Peru.	Laboratorio de Referencia Nacional de Virus Respiratorios. Centro Nacional de Salud Publica. Instituto Nacional de Salud Peru.	Carlos Padilla Rojas et al
hCoV-19/Mexico/NAY_LANGEBIO_IMSS_5053/2022	EPI_ISL_9150917		Centro de Investigacion Biomedica de Occidente (CIBO)	Unidad de Genomica Avanzada	Consorcio Mexicano de Vigilancia Genomica (CoViGen-Mex): Julio Elias Alvarado-Yaah et al
hCoV-19/USA/KS-KHEL-9749/2022	EPI_ISL_9702154		Kansas Health and Environmental Lab	Kansas Health and Environmental Lab	Mike Grose et al
hCoV-19/Peru/MOQ-INS-13145/2022	EPI_ISL_9681188		Laboratorio de Referencia Nacional de Virus Respiratorios. Centro Nacional de Salud Publica. Instituto Nacional de Salud Peru.	Laboratorio de Referencia Nacional de Virus Respiratorios. Centro Nacional de Salud Publica. Instituto Nacional de Salud Peru.	Carlos Padilla Rojas et al
hCoV-19/USA/NH-CDCBI-CRSP_G5WHBXVLMATHTM7N/2022	EPI_ISL_9481692		Broad Institute Clinical Research Sequencing Platform	Infectious Disease Program, Broad Institute of Harvard and MIT	Siddle et al
hCoV-19/USA/NM-CDC-LC0482499/2022	EPI_ISL_9181089	OM408731.1	Laboratory Corporation of America	Centers for Disease Control and Prevention Division of Viral Diseases, Pathogen Discovery	Dakota Howard et al
hCoV-19/Peru/CAL-INS-13016/2022	EPI_ISL_9681057		Laboratorio de Referencia Nacional de Virus Respiratorios. Centro Nacional de Salud Publica. Instituto Nacional de Salud Peru.	Laboratorio de Referencia Nacional de Virus Respiratorios. Centro Nacional de Salud Publica. Instituto Nacional de Salud Peru.	Carlos Padilla Rojas et al
hCoV-19/USA/SD-CDC-2-5421735/2021	EPI_ISL_9351466	OM461006.1	SD Public Health Laboratory	Centers for Disease Control and Prevention Division of Viral Diseases, Pathogen Discovery	Mili Sheth et al
hCoV-19/Guam/GU-CDC-2-5484942/2022	EPI_ISL_9672304		Guam Public Health Laboratory	Centers for Disease Control and Prevention Division of Viral Diseases, Pathogen Discovery	Mili Sheth et al
hCoV-19/Australia/WA865/2021	EPI_ISL_8295614		PathWest Laboratory Medicine WA	PathWest Laboratory Medicine WA Microbial Surveillance Unit	PathWest Laboratory Medicine WA Microbial Surveillance Unit et al
hCoV-19/Germany/BY-RKI-I-457634/2022	EPI_ISL_9208904		LabKom - Labor Augsburg MVZ GmbH	Robert Koch Institute	?
hCoV-19/Botswana/R55B56_BHP_AAC38448/2021	EPI_ISL_7834444		Botswana Harvard HIV Reference Laboratory	Botswana Harvard HIV Reference Laboratory	Sikhulile Moyo et al
hCoV-19/USA/HI-H216942/2021	EPI_ISL_8434980		State Laboratories Division, Hawaii State Department of Health	State Laboratories Division, Hawaii State Department of Health	Pamela O'Brien et al
hCoV-19/Nigeria/NCDC-NRL-GL-000200/2021	EPI_ISL_9609757		54 GENE OGUN	National Reference Laboratory, Nigeria Centre for Disease Control	Dr Ndodo Nnaemeka et al
hCoV-19/SouthAfrica/NICD-N29960/2021	EPI_ISL_9679498		PORT ELIZABETH LABORATORY	National Institute for Communicable Diseases of the National Health Laboratory Service	Amoako DG et al
hCoV-19/Eswatini/N28528/2021	EPI_ISL_9697187		Manzana Clinic	National Institute for Communicable Diseases of the National Health Laboratory Service	Maphalala G et al
hCoV-19/USA/VA-CDC-LC0438098/2021	EPI_ISL_8365580	OM122066.1	Laboratory Corporation of America	Centers for Disease Control and Prevention Division of Viral Diseases, Pathogen Discovery	Dakota Howard et al
hCoV-19/Guinea/LFHVG-G0497/2021	EPI_ISL_9569732		Laboratoire des Fievres Hemorragiques Virales en Guinee, LFHVG	Laboratoire des Fievres Hemorragiques Virales en Guinee, LFHVG, and the Bernhard Nocht Institute for Tropical Medicine, BNITM	N‚ÄôFaly Magassouba et al hCoV-19/Canada/AB-ABPHL-48294/2021 EPI_ISL_8596377 Edmonton Provincial Lab Public Health Agency of Canada (PHAC) National Microbiology Laboratory Buss et al hCoV-19/Nigeria/CV4995/2021 EPI_ISL_9695405 Irrua Specialist Teaching Hospital (ISTH) African Centre of Excellence for Genomics of Infectious Diseases (ACEGID), Redeemer‚Äôs University Oluniyi et al hCoV-19/Maldives/…	N‚ÄôFaly Magassouba et al hCoV-19/Guinea/LFHVG-G0494/2021 EPI_ISL_9569729 Laboratoire des Fievres Hemorragiques Virales en Guinee, LFHVG Laboratoire des Fievres Hemorragiques Virales en Guinee, LFHVG, and the Bernhard Nocht Institute for Tropical Medicine, BNITM"	N‚ÄôFaly Magassouba et al hCoV-19/Botswana/R61B69_BHP_AAC48834/2021 EPI_ISL_8607960 Botswana Harvard HIV Reference Laboratory Botswana Harvard HIV Reference Laboratory Sikhulile Moyo et al hCoV-19/Philippines/PH-PGC-102585/2021 EPI_ISL_9320833 PRC Subic Molecular Laboratory Philippine Genome Center Cynthia P. Saloma et al hCoV-19/SriLanka/aicbu3663/2022 EPI_ISL_8769433 Allergy, Immunology and Cel…	Eduardo Arathon et al
hCoV-19/Australia/WA370/2020	EPI_ISL_605847		PathWest Laboratory Medicine WA	PathWest Laboratory Medicine WA Microbial Surveillance Unit	PathWest Laboratory Medicine WA Microbial Surveillance Unit et al
hCoV-19/England/CAMB-1B5C41/2020	EPI_ISL_529660		Department of Pathology, University of Cambridge	COVID-19 Genomics UK (COG-UK) Consortium	Luke W Meredith et al
hCoV-19/Belarus/HM-RRCEM-Sars_Cov2_sp_1/2021	EPI_ISL_1138899		Laboratory for HIV and opportunistic infections diagnosis The Republican Research and Practical Center for Epidemiology and Microbiology (RRPCEM)	Laboratory for HIV and opportunistic infections diagnosis The Republican Research and Practical Center for Epidemiology and Microbiology (RRPCEM)	Elena Gasich et al
hCoV-19/SouthAfrica/KRISP-K004731/2020	EPI_ISL_660259		Molecualr Diagnostic Services (MDS)	KRISP, KZN Research Innovation and Sequencing Platform	Giandhari J et al
hCoV-19/Austria/MUIV-0072/2020	EPI_ISL_3277345		Institute of Virology Department of Hygiene, Microbiology and Public Health at Innsbruck Medical University	Institute of Virology Department of Hygiene, Microbiology and Public Health at Innsbruck Medical University	Annika Roessler et al
hCoV-19/Ecuador/USFQ-1296/2021	EPI_ISL_2228102		Institute of Microbiology, Universidad San Francisco de Quito	Institute of Microbiology, Universidad San Francisco de Quito	Sully M√°rquez et al
hCoV-19/Luxembourg/LNS4455115/2020	EPI_ISL_740471		Laboratoire national de sant√©, Microbiology, Virology	Laboratoire national de sant√©, Microbiology, Microbial Genomics Platform	Anke Wienecke-Baldacchino et al
hCoV-19/Luxembourg/LNS5215473/2020	EPI_ISL_744202		Laboratoire national de sant√©, Microbiology, Virology	Laboratoire national de sant√©, Microbiology, Microbial Genomics Platform	Anke Wienecke-Baldacchino et al
hCoV-19/USA/WA-S2198/2020	EPI_ISL_497626	MT831215.1	Washington State Department of Health	Seattle Flu Study	Deborah A. Nickerson et al
hCoV-19/Mexico/GRO-IBT-IMSS-08/2020	EPI_ISL_955244		UMF 26 ACAPULCO	BIOBANCO / COCTI	Borja-Aburto VH et al
hCoV-19/Romania/DJ01567/2020	EPI_ISL_5917664		Medical Genetics Laboratory, Regional Centre of Medical Genetics, Emergency County Hospital Craiova	Medical Genetics Laboratory, Regional Centre of Medical Genetics, Emergency County Hospital Craiova	Anca-Lelia (Riza) Costache et al
hCoV-19/Liaoning/Dalian-IVDC-Case-11/2020	EPI_ISL_2170891		National Institute for Viral Disease Control and Prevention, China CDC	National Institute for Viral Disease Control and Prevention, China CDC	Huilai Ma1& et al
hCoV-19/NewZealand/20VR3804/2020	EPI_ISL_548139		Canterbury Health Laboratories	Institute of Environmental Science and Research (ESR)	Xiaoyun Ren et al
hCoV-19/Australia/WA177/2020	EPI_ISL_596740		PathWest Laboratory Medicine WA	PathWest Laboratory Medicine WA Microbial Surveillance Unit	PathWest Laboratory Medicine WA Microbial Surveillance Unit et al
hCoV-19/Guinea/Conakry_IPG15374/2020	EPI_ISL_2245865		Institut Pasteur de Guin√©e	Institut Pateur de Dakar	Grayo Solene et al
hCoV-19/Peru/LIM-INS-183/2020	EPI_ISL_1092335		Laboratorio de Referencia Nacional de Virus Respiratorio. Instituto Nacional de Salud Per√∫	Laboratorio de Referencia Nacional de Biotecnolog√≠a y Biolog√≠a Molecular. Instituto Nacional de Salud Per√∫	Carlos Padilla Rojas et al
hCoV-19/Algeria/G35155-8850/2020	EPI_ISL_766864		NIC Viral Respiratory Unit - Institut Pasteur of Algeria	National Reference Center for Viruses of Respiratory Infections, Institut Pasteur, Paris	M√©lanie Albert et al
hCoV-19/Mexico/CMX-INER-0083/2020	EPI_ISL_837681		Instituto Nacional de Enfermedades Respiratorias (INER)	Instituto Nacional de Enfermedades Respiratorias (INER)	Celia Boukadida et al
hCoV-19/Mexico/TAB-InDRE_446/2021	EPI_ISL_1168524		Instituto de Diagnostico y Referencia Epidemiologicos INDRE_RNLSP	Instituto de Diagnostico y Referencia Epidemiologicos (INDRE)	Claudia Wong-Arambula et al
hCoV-19/Mexico/BCS-InDRE_350/2020	EPI_ISL_1060681		Instituto de Diagnostico y Referencia Epidemiologicos (INDRE)_RNLSP	Instituto de Diagnostico y Referencia Epidemiologicos (INDRE)	Claudia Wong-Arambula et al
hCoV-19/Mexico/DUR_INER_IMSS_00718/2021	EPI_ISL_2091174		Centro de Investigaci√≥n Biom√©dica del Noreste (CIBIN)	Centro de Investigaci√≥n en Enfermedades Infecciosas (CIENI), Instituto Nacional de Enfermedades Respiratorias (INER)	Consorcio Mexicano de Vigilancia Gen√≥mica (CoViGen-Mex). Authors (in alphabetical order): Julio Elias Alvarado-Yaah et al
hCoV-19/Mexico/AGU_IBT_IMSS_1465/2021	EPI_ISL_2681317		Unidad de Investigaci√≥n Biom√©dica de Zacatecas (UIBZ)	Instituto de Biotecnolog√≠a de la UNAM	Consorcio Mexicano de Vigilancia Gen√≥mica (CoViGen-Mex). Authors (in alphabetical order): Julio Elias Alvarado-Yaah et al
hCoV-19/Mexico/NLE-InDRE_FB13090_S1543/2021	EPI_ISL_1821117		LESP Nuevo Leon	Instituto de Diagnostico y Referencia Epidemiologicos (INDRE)	Claudia Wong-Arambula et al
hCoV-19/Argentina/INEI104322/2021	EPI_ISL_2136163		Servicio Virosis Respiratorias-Departamento Virolog√≠a-INEI	Instituto Nacional Enfermedades Infecciosas C.G.Malbran	Baumeister E. et al
hCoV-19/USA/IN-CDC-LC0011478/2021	EPI_ISL_1038325	MW642669.1	Laboratory Corporation of America	Respiratory Viruses Branch, Division of Viral Diseases, Centers for Disease Control and Prevention	Peter W. Cook et al
hCoV-19/Mexico/MIC-InDRE_F10346_S853/2021	EPI_ISL_1399259		LESP Jalisco	Instituto de Diagnostico y Referencia Epidemiologicos (INDRE)	Claudia Wong-Arambula et al
hCoV-19/Mexico/ROO-InDRE_FB12918_S1665/2021	EPI_ISL_1857228		LESP Quintana Roo	Instituto de Diagnostico y Referencia Epidemiologicos (INDRE)	Claudia Wong-Arambula et al
hCoV-19/Mexico/PUE-IBT-IMSS-48688-NC/2021	EPI_ISL_3463553		Laboratorio Central de Epidemiolog√≠a IMSS	Instituto de Biotecnolog√≠a de la UNAM	Authors from IBT et al
hCoV-19/Mexico/MOR-InDRE_F12082_S1242/2021	EPI_ISL_1651255		LESP Morelos	Instituto de Diagnostico y Referencia Epidemiologicos (INDRE)	Claudia Wong-Arambula et al
hCoV-19/Mexico/YUC-InDRE_500/2021	EPI_ISL_1168570		Instituto de Diagnostico y Referencia Epidemiologicos INDRE_RNLSP	Instituto de Diagnostico y Referencia Epidemiologicos (INDRE)	Claudia Wong-Arambula et al
hCoV-19/USA/AK-PHL8441/2021	EPI_ISL_1967941	MZ927074.1	Alaska State Virology Laboratory	Alaska State Virology Laboratory	Stephanie DeRonde et al
hCoV-19/Bolivia/26954/2020	EPI_ISL_837572		Centro Nacional de Enfermedades Tropicales (CENETROP)	Laboratory of Respiratory Viruses and Measles, Oswaldo Cruz Institute, FIOCRUZ	Paola Resende et al
hCoV-19/HongKong/VM20066568/2020	EPI_ISL_539815		Queen Elizabeth Hospital	Hong Kong Department of Health	Alan K.L. Tsang et al
hCoV-19/Australia/WA438/2020	EPI_ISL_672650		PathWest Laboratory Medicine WA	PathWest Laboratory Medicine WA Microbial Surveillance Unit	PathWest Laboratory Medicine WA Microbial Surveillance Unit et al
hCoV-19/CostaRica/INC-0148/2020	EPI_ISL_769991		Laboratorio Clinico Labin	Inciensa, Instituto Costarricense de Investigaci√≥n y Ense√±anza en Nutrici√≥n y Salud	Francisco Duarte et al
hCoV-19/CostaRica/INC-0170/2020	EPI_ISL_770019		Laboratorio Cenahce	Inciensa, Instituto Costarricense de Investigaci√≥n y Ense√±anza en Nutrici√≥n y Salud	Francisco Duarte et al
hCoV-19/CostaRica/INC-0162/2020	EPI_ISL_769987		Laboratorio Clinico Labin	Inciensa, Instituto Costarricense de Investigaci√≥n y Ense√±anza en Nutrici√≥n y Salud	Francisco Duarte et al
hCoV-19/CostaRica/HNN-0380/2020	EPI_ISL_1517424		Inciensa, Instituto Costarricense de Investigaci√≥n y Ense√±anza en Nutrici√≥n y Salud	Inciensa, Instituto Costarricense de Investigaci√≥n y Ense√±anza en Nutrici√≥n y Salud	Cristian Per√©z-Corrales et al
hCoV-19/CostaRica/HNN-0355/2020	EPI_ISL_1517399		Inciensa, Instituto Costarricense de Investigaci√≥n y Ense√±anza en Nutrici√≥n y Salud	Inciensa, Instituto Costarricense de Investigaci√≥n y Ense√±anza en Nutrici√≥n y Salud	Cristian Per√©z-Corrales et al
hCoV-19/Kyrgyzstan/ChVir-33261/2020	EPI_ISL_6335232		Department of Disease Prevention and State Sanitary and Epidemiological Surveillance of the Ministry of Health of the Kyrgyz Republic	Charit√© Universit√§tsmedizin Berlin, Institut f√ºr Virologie	Victor M Corman et al
hCoV-19/Venezuela/VEN-89312/2020	EPI_ISL_476702		Incubadora Venezolana de Ciencia, Venezuela	Incubadora Venezolana de Ciencia, Venezuela / Instituto Nacional de Salud, Bogot√°, Colombia / Grupo de Investigaciones Microbiol√≥gicas-UR (GIMUR), Departamento de Biolog√≠a, Facultad de Ciencias Naturales, Universidad del Rosario, Bogot√°, Colombia / Icahn School of Medicine at Mount Sinai, New York, USA	Alberto Paniz-Mondolfi et al
hCoV-19/USA/MD-HP10122-PIDSJSLMGO/2020	EPI_ISL_5412609		Johns Hopkins Hospital Department of Pathology	Johns Hopkins Hospital Department of Pathology	C. Paul Morris et al
hCoV-19/NewZealand/21CH0007/2021	EPI_ISL_1082255		Canterbury Health Laboratories	Institute of Environmental Science and Research (ESR)	Paula scholes et al
hCoV-19/Portugal/PT0643/2020	EPI_ISL_510904		CH VN Gaia - Espinho	Instituto Nacional de Saude (INSA)	Borges et al
hCoV-19/Madagascar/IPM-27674/2020	EPI_ISL_3716572		Virology Unit, Institut Pasteur de Madagascar	Institut Pateur de Dakar	Norosoa Razanajatovo et al
hCoV-19/Poland/1154942/2020	EPI_ISL_512299		Hematology Laboratory, Section of Molecular Diagnostics, University Clinical Centre, Medical University of Gdansk	Department of Virology, Faculty of Medicine, University of Helsinki, Helsinki, Finland	Maciej Grzybek et al
hCoV-19/Bangladesh/CHRF-0159/2020	EPI_ISL_1360436		Shimantik Pathology and Diagnostic Center	Child Health Research Foundation	CHRF Bangladesh Genomics Team et al
hCoV-19/NewZealand/20CV0404/2020	EPI_ISL_622805		PathLab Bay of Plenty	Institute of Environmental Science and Research (ESR)	Xiaoyun Ren et al
hCoV-19/NewZealand/20CV0405/2020	EPI_ISL_622806		PathLab Bay of Plenty	Institute of Environmental Science and Research (ESR)	Xiaoyun Ren et al
hCoV-19/UnitedArabEmirates/3961/2020	EPI_ISL_859913		BTC, Khalifa University	BTC, Khalifa University	Al Safar et al
hCoV-19/Austria/CeMM1344/2020	EPI_ISL_853894		Center for Virology, Medical University of Vienna	Bergthaler laboratory, CeMM Research Center for Molecular Medicine of the Austrian Academy of Sciences	Lukas Endler et al
hCoV-19/Gambia/0536/2020	EPI_ISL_471163		MRCG at LSHTM Genomics lab	MRCG at LSHTM Genomics lab	Sesay et al
hCoV-19/Uzbekistan/Tashkent-CGB-13/2020	EPI_ISL_1477046		Private clinic of Biogen Med, Tashkent, Uzbekistan	Center of Genomics and bioinformatics, Bioinformatics laboratory	Mirzakamol S Ayubov et al
hCoV-19/Beijing/222/2020	EPI_ISL_1117377		Beijing Center for Disease Prevention and Control	Beijing Center for Disease Prevention and Control	Yang Pan et al
hCoV-19/Cyprus/BMVUCY190/2020	EPI_ISL_7209532		Famagusta General Hospital	Laboratory of Biotechnology and Molecular Virology, University of Cyprus	Leondios G. Kostrikis et al.
hCoV-19/Australia/WA67/2020	EPI_ISL_512720		PathWest Laboratory Medicine WA	PathWest Laboratory Medicine WA Microbial Surveillance Unit	PathWest Laboratory Medicine WA Microbial Surveillance Unit et al
hCoV-19/Philippines/PH-PGC-00285/2020	EPI_ISL_2153890		Baguio General Hospital Medical Center (BGHMC)	Philippine Genome Center	Francis A. Tablizo et al
hCoV-19/NewZealand/20CV0413/2020	EPI_ISL_622807		LabPLUS	Institute of Environmental Science and Research (ESR)	Xiaoyun Ren et al
hCoV-19/Australia/ACT0094/2020	EPI_ISL_735503		ACT Pathology	Schwessinger Lab	Robyn N Hall et al
hCoV-19/USA/NC-USAFSAM-S238/2020	EPI_ISL_812573		United States Air Force School of Aerospace Medicine	United States Air Force School of Aerospace Medicine	Anthony Fries et al
hCoV-19/SouthKorea/KDCA0105/2020	EPI_ISL_747341		Division of Emerging Infectious Diseases, Bureau of Infectious Diseases Diagnosis Control, Korea Disease Control and Prevention Agency	Division of Emerging Infectious Diseases, Bureau of Infectious Diseases Diagnosis Control, Korea Disease Control and Prevention Agency	Ae Kyung Park et al
hCoV-19/Canada/ON-S1637/2020	EPI_ISL_755758		Toronto Invasive Bacterial Diseases Network	McMaster University	Allison McGeer et al
hCoV-19/Australia/NT91/2021	EPI_ISL_779409		Royal Darwin Hospital Pathology	MDU-PHL	Meumann et al
hCoV-19/Israel/CVL-9418/2021	EPI_ISL_2084475		Israel Central Virology laboratory	Israel National Consortium for SARS-CoV-2 sequencing	Neta Zuckerman et al
hCoV-19/SouthKorea/KDCA0111/2020	EPI_ISL_747346		Division of Emerging Infectious Diseases, Bureau of Infectious Diseases Diagnosis Control, Korea Disease Control and Prevention Agency	Division of Emerging Infectious Diseases, Bureau of Infectious Diseases Diagnosis Control, Korea Disease Control and Prevention Agency	Ae Kyung Park et al
hCoV-19/India/ILSGS00271/2021	EPI_ISL_1372079		Microbiology Department , Late Shri Lakhiram Agrawal Memory Hospital & College, Raigarh, Chhattisgarh	Institute of Life Sciences - INSACOG	Sunil K. Raghav et al
hCoV-19/Brunei/2/2021	EPI_ISL_1122420		National Public Health Laboratory, National Centre for Infectious Diseases	National Virology Reference Laboratory	Tze Minn Mak et al
hCoV-19/Armenia/IMB2-10/2021	EPI_ISL_1718291		National Center of Disease Control and Prevention of the Republic of Armenia	Institute of Molecular Biology NAS RA, Republic of Armenia, Department of Bioengineering, BioinformaticsInstitute and Molecular Biology IBMPh RAU, Republic of Armenia	Arsen Arakelyan et al
hCoV-19/Armenia/UW-ARM31/2020	EPI_ISL_1854626	MZ230705.1	National Center of Disease Control and Prevention of the Republic of Armenia	UW Virology Lab	Pavitra Roychoudhury et al
hCoV-19/Morocco/FMP-208/2020	EPI_ISL_5123575		Laboratoire Biolife	Laboratoire de Biotechnologie	Mouna Ouadghiri et al
hCoV-19/Australia/WA374/2020	EPI_ISL_605851		PathWest Laboratory Medicine WA	PathWest Laboratory Medicine WA Microbial Surveillance Unit	PathWest Laboratory Medicine WA Microbial Surveillance Unit et al
hCoV-19/Kyrgyzstan/ChVir-35230/2020	EPI_ISL_6335247		Department of Disease Prevention and State Sanitary and Epidemiological Surveillance of the Ministry of Health of the Kyrgyz Republic	Charit√© Universit√§tsmedizin Berlin, Institut f√ºr Virologie	Victor M Corman et al
hCoV-19/Kazakhstan/115697/2020	EPI_ISL_1365365		Laboratory of virology, National center of expertise	RSE "National Center for Biotechnology" and RSE "National Center of Expertise"	Shevtsov Alexandr et al
hCoV-19/Hebei/IVDC-02-05/2021	EPI_ISL_796015		Hebei Provincial Center for Disease Control and Prevention, Shijiazhuang, Hebei Province; National Institute for Viral Disease Control and Prevention, China CDC	Hebei Provincial Center for Disease Control and Prevention, Shijiazhuang, Hebei Province; National Institute for Viral Disease Control and Prevention, China CDC	Shunxiang Qi et al
hCoV-19/Lithuania/MR-LUHS-Eilnr338/2020	EPI_ISL_636868		Lithuanian University of Health Sciences Hospital, Department of Laboratory Medicine	Lithuanian University of Health Sciences, Molecular cardiology lab.	Lukas Zemaitis et al
hCoV-19/Lithuania/T-1658/2020	EPI_ISL_802854		Vilnius University Hospital Santaros Klinikos, Vilnius University	Institute of Biotechnology, Life Sciences Center, Vilnius University	Emilija Vasiliunaite et al
hCoV-19/Chile/Santiago-PUC_MVL_0510/2020	EPI_ISL_801546	MW365488.1	Laboratory of Molecular Virology, Pontificia Universidad Cat√≥lica de Chile	MSHS Pathogen Surveillance Program	Leonardo I. Almonacid et al
hCoV-19/Ecuador/USFQ-527/2020	EPI_ISL_697796		Universidad Regional Amazonica IKIAM	Institute of Microbiology, Universidad San Francisco de Quito	Fabian Aguilar et al
hCoV-19/Poland/PL_MCB_56/2020	EPI_ISL_645055	MW273838.1	Human Genome Variation Research Group, Malopolska Centre of Biotechnology	Human Genome Variation Research Group, Malopolska Centre of Biotechnology	Kowalski et al
hCoV-19/Portugal/R494/2020	EPI_ISL_491293		Instituto Gulbenkian de Ci√™ncia	Instituto Gulbenkian de Ci√™ncia	Susana Ladeiro et al
hCoV-19/NewZealand/20VR3034/2020	EPI_ISL_456399	MZ332389.1	Wellington SCL	Institute of Environmental Science and Research (ESR)	Matt Storey et al A
hCoV-19/Turkey/HSGM-GF1959/2021	EPI_ISL_3256952		Ministry of Health Turkey	Ministry of Health Turkey	Fatma Bayrakdar et al A
hCoV-19/env/Qingdao/IVDC-08-10/2020	EPI_ISL_591277		National Institute for Viral Disease Control and Prevention, China CDC	National Institute for Viral Disease Control and Prevention, China CDC	Huilai Ma et al
hCoV-19/Switzerland/VD-ETHZ-280125/2020	EPI_ISL_560502	LR882816.1	Viollier AG	Department of Biosystems Science and Engineering, ETH Z√ºrich	Christian Beisel et al
hCoV-19/Indonesia/BA-EIJK-UNWAR-280/2020	EPI_ISL_2101258		RSUD Mangusada	Eijkman Institute for Molecular Biology, National Agency for Research and Innovation; Molecular Biology Laboratory, Faculty Medicine and Health Sciences, Warmadewa University	Muhammad Rezki Rasyak et al
hCoV-19/Peru/CAL-INS-825/2020	EPI_ISL_1532220		Laboratorio de Referencia Nacional de Virus Respiratorio. Instituto Nacional de Salud Per√∫	Laboratorio de Referencia Nacional de Biotecnolog√≠a y Biolog√≠a Molecular. Instituto Nacional de Salud Per√∫	Carlos Padilla Rojas et al
hCoV-19/Ecuador/USFQ-228/2020	EPI_ISL_660529		Institute of Microbiology, Universidad San Francisco de Quito	Institute of Microbiology, Universidad San Francisco de Quito	Sully M√°rquez et al
hCoV-19/Philippines/PH-PGC-01961/2020	EPI_ISL_2154684		Cagayan Valley Medical Center Molecular Laboratory	Philippine Genome Center	Francis A. Tablizo et al
hCoV-19/Iceland/1009/2020	EPI_ISL_1586638	OU180678.1	The National University Hospital of Iceland	deCODE genetics	Daniel F Gudbjartsson et al A
hCoV-19/Sweden/RVFOI21-00796/2020	EPI_ISL_1708659		Klinisk mikrobiologi, Region V√§sterbotten	CBRN Defence and Security, Swedish Defence Research Agency	Kerstin Myrtenn√§s et al
hCoV-19/Australia/NSW727/2020	EPI_ISL_513370		Pathology West - NSW Health Pathology	NSW Health Pathology - Institute of Clinical Pathology and Medical Research; Westmead Hospital; University of Sydney	CIDM-PH et al.
hCoV-19/Australia/NT53/2020	EPI_ISL_521862	MT972098.1	Royal Darwin Hospital Pathology	MDU-PHL	Meumann et al
hCoV-19/Australia/VIC16059/2020	EPI_ISL_640703		Microbiological Diagnostic Unit - Public Health Laboratory (MDU-PHL)	MDU-PHL	Seemann T. et al
hCoV-19/Australia/VIC3677/2020	EPI_ISL_520415	MT970044.1	Microbiological Diagnostic Unit - Public Health Laboratory (MDU-PHL)	MDU-PHL	Seemann T. et al
hCoV-19/Australia/VIC17962/2020	EPI_ISL_5301777		Microbiological Diagnostic Unit - Public Health Laboratory (MDU-PHL)	Microbiological Diagnostic Unit - Public Health Laboratory (MDU-PHL)	Seemann et al
hCoV-19/Australia/VIC8582/2020	EPI_ISL_561913		Microbiological Diagnostic Unit - Public Health Laboratory (MDU-PHL)	MDU-PHL	Seemann et al
hCoV-19/Australia/QLD993/2020	EPI_ISL_530253		Queensland Health Forensic and Scientific Services, Public Health Virology	Public Health Virology Laboratory, Forensic and Scientific Services, Queensland Health	Son Nguyen et al
hCoV-19/Australia/QLD1051/2020	EPI_ISL_576138		Queensland Health Forensic and Scientific Services	Queensland Health Forensic and Scientific Services	Son Nguyen et al
hCoV-19/Australia/QLD1056/2020	EPI_ISL_576141		Queensland Health Forensic and Scientific Services	Queensland Health Forensic and Scientific Services	Son Nguyen et al
hCoV-19/TrinidadandTobago/60648/2021	EPI_ISL_8939015		The Caribbean Public Health Agency	Carrington Lab, Department of Preclinical Sciences, Faculty of Medical Sciences, The University of the West Indies, St Augustine Campus	Nikita S. D. Sahadeo et al
hCoV-19/Sweden/20-52741/2020	EPI_ISL_1659711		Swedish national genomic surveillance program of SARS-CoV-2	The Public Health Agency of Sweden	Maximilian Riess et al
hCoV-19/Argentina/INEI099214/2020	EPI_ISL_856759		Servicio Virosis Respiratorias-Departamento Virolog√≠a-INEI	Instituto Nacional Enfermedades Infecciosas C.G.Malbran	Baumeister E. et al
hCoV-19/Azerbaijan/un-ChVir24287_225/2020	EPI_ISL_9214643		Ministry of Health of the Republic of Azerbaijan	Charit√© Universit√§tsmedizin Berlin, Institut f√ºr Virologie	Victor M Corman et al
hCoV-19/Azerbaijan/un-ChVir24287_282/2020	EPI_ISL_9214711		Ministry of Health of the Republic of Azerbaijan	Charit√© Universit√§tsmedizin Berlin, Institut f√ºr Virologie	Victor M Corman et al
hCoV-19/Azerbaijan/un-ChVir24287_33/2020	EPI_ISL_9214547		Ministry of Health of the Republic of Azerbaijan	Charit√© Universit√§tsmedizin Berlin, Institut f√ºr Virologie	Victor M Corman et al
hCoV-19/Finland/24ES15B12/2020	EPI_ISL_759809		Department of Virology and Immunology, University of Helsinki and Helsinki University Hospital, Huslab Finland	Department of Virology, Faculty of Medicine, University of Helsinki, Helsinki, Finland	Teemu Smura et al
hCoV-19/Australia/NT204/2021	EPI_ISL_2250210		Royal Darwin Hospital Pathology	Microbiological Diagnostic Unit Public Health Laboratory (MDU-PHL)	Meumann et al
hCoV-19/Australia/QLD1795/2021	EPI_ISL_1465881		Queensland Health Forensic and Scientific Services	Queensland Health Forensic and Scientific Services	Son Nguyen et al
hCoV-19/Guinea/IP-GNC_21512/2021	EPI_ISL_3988406		Institut Pasteur de Guin√©e	Institut Pateur de Dakar	Grayo Solene et al
hCoV-19/CzechRepublic/NRL_8692/2021	EPI_ISL_2681392		National Institute of Public Health	State Veterinary Institute Prague	Nagy et al
hCoV-19/Maldives/MAV71643/2021	EPI_ISL_3540079		Indira Gandhi Memorial Hospital	Indiar Gandhi Memorial Hospital	D. Fathmath Nazla Rafeeq et al
hCoV-19/India/KL-GENESCOV06890/2021	EPI_ISL_4748923		Kerala State SARS-COV-2 Genome Surveillance Programme (GENESCOV2)	GENESCOV2 at CSIR Institute of Genomics and Integrative Biology	Kerala State SARS-COV-2 Genome Surveillance Programme (GENESCOV2) et al
hCoV-19/USA/UT-CDC-ASC210360666/2021	EPI_ISL_6164392	OL430484.1	Aegis Sciences Corporation	Centers for Disease Control and Prevention Division of Viral Diseases, Pathogen Discovery	Dakota Howard et al
hCoV-19/UnitedArabEmirates/AZ-USAFSAM-S4351/2021	EPI_ISL_3940087		US Air Force School of Aerospace Medicine	US Air Force School of Aerospace Medicine	Anthony Fries et al
hCoV-19/Djibouti/NAMRU3_C775/2021	EPI_ISL_6693742	OL640779.1	Naval Medical Research Unit No. 3	Naval Medical Research Center Biological Defense Research Directorate	Catherine E. Arnold et al
hCoV-19/Kenya/C110949/2021	EPI_ISL_6262709	OL454623.1	KEMRI-Wellcome Trust Research Programme,Kilifi	KEMRI-Wellcome Trust Research Programme,Kilifi	Githinji G. et al
hCoV-19/Kenya/KCRH-5669-19-08/2021	EPI_ISL_6937869		USAMRD-A, Clinical Research Centre	USAMRD-A, Basic Science Laboratory	Gathii Kimita et al
hCoV-19/Mongolia/10011679/2021	EPI_ISL_8547293	OM190637.1	Biotechnology Core Facility Branch, Centers for Disease Control and Prevention	Centers for Disease Control and Prevention Division of Viral Diseases, Pathogen Discovery	Anir Enkhbat et al
hCoV-19/Bangladesh/IEDCR-V-90226/2021	EPI_ISL_3620572		Institute of Epidemiology, Disease Control and Research (IEDCR)	IEDCR-ideSHi-icddr,b	Omar Hamza et al
hCoV-19/Uzbekistan/335/2021	EPI_ISL_3188971		ZANGIATA INFECTIOUS CLINICAL HOSPITAL ‚Ññ2	Biotechnology laboratory, Center for advanced technology	Alisher Abdullaev et al
hCoV-19/Bahrain/840048056/2021	EPI_ISL_1660426	MW965620.1	Communicable Disease Laboratory, Public Health Directorate	Communicable Disease Laboratory, Public Health Directorate	Alwasti et al
hCoV-19/Myanmar/DSMRC035/2021	EPI_ISL_5429005		DSMRC	DSMRC	Khine Zaw Oo et al
hCoV-19/Australia/NT368/2021	EPI_ISL_5656427		Royal Darwin Hospital Pathology	Microbiological Diagnostic Unit - Public Health Laboratory (MDU-PHL)	Meumann et al
hCoV-19/Bangladesh/IEDCR-OIS-163/2021	EPI_ISL_2600372	MZ401465.1	Institute of Epidemiology, Disease Control and Research (IEDCR)	IEDCR-ideSHi-icddr,b	Hassan Afrad et al
hCoV-19/Romania/Arges_457845/2021	EPI_ISL_3911456		Cantacuzino National Military-Medical Institute, Viral Respiratory Infections Laboratory	Cantacuzino Institute Virology	Carmen Cherciu et al
hCoV-19/Qatar/QA.QU_18.19.B3/2021	EPI_ISL_2843256		Ministry of Public Health / Hamad Medical Corporation	Biomedical Research Center (BRC), Qatar University / Qatar Genome Project (QGP)	BRC: Fatiha M. Benslimane et al
hCoV-19/Malawi/CERI-KRISP-K020883/2021	EPI_ISL_3663632		National HIV Reference Laboratory, Ministry of Health, Public Health Institute of Malawi	KRISP, KZn Research Innovation and Sequencing Platform	Mvula B et al
hCoV-19/Thailand/TUC-L21-20025/2021	EPI_ISL_5106626		Mae Sot General Hospital	Thailand MOPH - U.S. CDC Collaboration (TUC)	Thidathip Wongsurawat et al
hCoV-19/Thailand/Bangkok_CU5091/2021	EPI_ISL_5879615		Center of Excellence in Clinical Virology	Research Unit of Systems Microbiology	Jiratchaya Puenpa et al
hCoV-19/Thailand/DMSc-05262/2021	EPI_ISL_7901268		Bangkok Hospital Phitsanulok	Division of Genomic Medicine and Innovation support,Department of Medical Sciences, Ministry of Public Health, Thailand	Surakameth Mahasirimongkol et al
hCoV-19/Myanmar/DSMRC022/2021	EPI_ISL_5424999		DSMRC	DSMRC	Khine Zaw Oo et al
hCoV-19/Thailand/Bangkok_CU5380/2021	EPI_ISL_5879918		Center of Excellence in Clinical Virology	Research Unit of Systems Microbiology	Jiratchaya Puenpa et al
hCoV-19/Cambodia/f1025132/2021	EPI_ISL_6000248		Virology Unit, Institut Pasteur du Cambodge	Virology Unit, Institut Pasteur du Cambodge	Leakhena Pum et al
hCoV-19/Cambodia/892562/2021	EPI_ISL_8067584		Virology Unit, Institut Pasteur du Cambodge	Virology Unit, Institut Pasteur du Cambodge	Leakhena Pum et al
hCoV-19/Cambodia/890924/2021	EPI_ISL_7849619		Virology Unit, Institut Pasteur du Cambodge	Virology Unit, Institut Pasteur du Cambodge	Leakhena Pum et al
hCoV-19/Cambodia/862940/2021	EPI_ISL_6227822		Virology Unit, Institut Pasteur du Cambodge	Virology Unit, Institut Pasteur du Cambodge	Leakhena Pum et al
hCoV-19/Cambodia/854776/2021	EPI_ISL_6000231		Virology Unit, Institut Pasteur du Cambodge	Virology Unit, Institut Pasteur du Cambodge	Leakhena Pum et al
hCoV-19/Mexico/YUC-INMEGEN-31-83/2021	EPI_ISL_5329536		SALUD DIGNA	Instituto Nacional de Medicina Genomica	Cedro-Tanda A et al
hCoV-19/Mexico/SLP_InDRE_FB48951_S9032/2021	EPI_ISL_6570946		LESP San Luis Potosi	Instituto de Diagnostico y Referencia Epidemiologicos (INDRE)	Claudia Wong-Arambula et al
hCoV-19/Mexico/SIN_InDRE_FB48985_S9045/2021	EPI_ISL_6570943		LESP Sinaloa	Instituto de Diagnostico y Referencia Epidemiologicos (INDRE)	Claudia Wong-Arambula et al
hCoV-19/Liberia/LIB-0196/2021	EPI_ISL_4232135		National Public Health Institute of Liberia Reference Lab	Center for Infection and Immunity, Columbia University	Bode Shobayo et al
hCoV-19/Nepal/NPHL-S-892/2021	EPI_ISL_9650631		Global Hospital PCR Lab	National Public Health Laboratory/Quadrum Institute Bioscience	National Public Health Laboratory Team /Quadrum Institute Bioscience UK Team (NVAP for funding /Administration) et al
hCoV-19/PapuaNewGuinea/PNG6930/2021	EPI_ISL_7799550		Central Public Health Laboratory	Microbiological Diagnostic Unit - Public Health Laboratory (MDU-PHL)	Kumbu et al
hCoV-19/Australia/QLD2456/2021	EPI_ISL_5365954			PHV-FSS	Son Nguyen on behalf of Q-PHIRE Genomics et al
hCoV-19/PapuaNewGuinea/PNG5911/2021	EPI_ISL_6452276		Central Public Health Laboratory	Microbiological Diagnostic Unit - Public Health Laboratory (MDU-PHL)	Kumbu et al
hCoV-19/PapuaNewGuinea/PNG5970/2021	EPI_ISL_6452394		Central Public Health Laboratory	Microbiological Diagnostic Unit - Public Health Laboratory (MDU-PHL)	Kumbu et al
hCoV-19/Australia/QLD2429/2021	EPI_ISL_5033348		PHV-FSS	PHV-FSS	Chenwei Wang on behalf of Q-PHIRE Genomics et al
hCoV-19/Australia/QLD2433/2021	EPI_ISL_5033349		PHV-FSS	PHV-FSS	Chenwei Wang on behalf of Q-PHIRE Genomics et al
hCoV-19/PapuaNewGuinea/PNG6652/2021	EPI_ISL_7799431		Central Public Health Laboratory	Microbiological Diagnostic Unit - Public Health Laboratory (MDU-PHL)	Kumbu et al
hCoV-19/NewZealand/21CV0234/2021	EPI_ISL_3164104		Wellington SCL (WN)	Institute of Environmental Science and Research (ESR)	Xiaoyun Ren et al
hCoV-19/NewZealand/21CV0209/2021	EPI_ISL_3164105		Wellington SCL (WN)	Institute of Environmental Science and Research (ESR)	Xiaoyun Ren et al
hCoV-19/Brunei/13477/2021	EPI_ISL_7369528		National Virology Reference Laboratory	Microbial Genomic Services	Zainun Zaini et al
hCoV-19/Brunei/13210/2021	EPI_ISL_7369637		National Virology Reference Laboratory	Microbial Genomic Services	Zainun Zaini et al
hCoV-19/Brunei/7121302738/2021	EPI_ISL_9412981		National Virology Reference Laboratory	Microbial Genomic Services	Zainun Zaini et al
hCoV-19/Brunei/15364/2021	EPI_ISL_8583289		National Virology Reference Laboratory	Microbial Genomic Services	Zainun Zaini et al
hCoV-19/Brunei/13978/2021	EPI_ISL_7777473		National Virology Reference Laboratory	Microbial Genomic Services	Zainun Zaini et al
hCoV-19/Brunei/13155/2021	EPI_ISL_7369593		National Virology Reference Laboratory	Microbial Genomic Services	Zainun Zaini et al
hCoV-19/Nepal/S-122/2021	EPI_ISL_3184547		National Public Health Laboratory/COVID-19 Testing Lab Dailekh	National Public Health Laboratory/CSIR-Institute of Genomics and Integrative Biology	National Public Health Laboratory Team /COVID-19 Testing Lab Dailekh Team et al
hCoV-19/SouthKorea/KDCA27330/2022	EPI_ISL_9596182		Division of Emerging Infectious Diseases, Bureau of Infectious Diseases Diagnosis Control, Korea Disease Control and Prevention Agency	Division of Emerging Infectious Diseases, Bureau of Infectious Diseases Diagnosis Control, Korea Disease Control and Prevention Agency	Jeong-Ah Kim et al
hCoV-19/SouthKorea/KDCA16328/2021	EPI_ISL_6745908		Division of Emerging Infectious Diseases, Bureau of Infectious Diseases Diagnosis Control, Korea Disease Control and Prevention Agency	Division of Emerging Infectious Diseases, Bureau of Infectious Diseases Diagnosis Control, Korea Disease Control and Prevention Agency	Ae Kyung Park et al
hCoV-19/SouthKorea/KDCA8387/2021	EPI_ISL_3544800		Division of Emerging Infectious Diseases, Bureau of Infectious Diseases Diagnosis Control, Korea Disease Control and Prevention Agency	Division of Emerging Infectious Diseases, Bureau of Infectious Diseases Diagnosis Control, Korea Disease Control and Prevention Agency	Ae Kyung Park et al
hCoV-19/SouthKorea/KDCA21194/2021	EPI_ISL_7794051		Division of Emerging Infectious Diseases, Bureau of Infectious Diseases Diagnosis Control, Korea Disease Control and Prevention Agency	Division of Emerging Infectious Diseases, Bureau of Infectious Diseases Diagnosis Control, Korea Disease Control and Prevention Agency	Ae Kyung Park et al
hCoV-19/SouthKorea/KDCA27309/2022	EPI_ISL_9511216		Division of Emerging Infectious Diseases, Bureau of Infectious Diseases Diagnosis Control, Korea Disease Control and Prevention Agency	Division of Emerging Infectious Diseases, Bureau of Infectious Diseases Diagnosis Control, Korea Disease Control and Prevention Agency	Jeong-Ah Kim et al
hCoV-19/Seychelles/SS472/2021	EPI_ISL_4880547	OK377364.1	Seychelles Public Health Laboratory	KEMRI-Wellcome Trust Research Programme,Kilifi	Githinji G. et al
hCoV-19/Benin/454125/2021	EPI_ISL_4566912		Laboratoire des Fi√®vres H√©morragiques Virales du Benin	Institut f√ºr Virologie - Institute of Virology - Charite	Anges Yadouleton et al
hCoV-19/Niger/CE-650/21	EPI_ISL_6101925		Centre de Recherche M√©dicale et Sanitaire (CERMES)	Institut Pasteur de Dakar	Lagare Adamou et al
hCoV-19/BurkinaFaso/CHUSS_11526/2021	EPI_ISL_8207282		Laboratoire de Microbiologie CHU Souro Sanou	Laboratoire de Microbiologie CHU Souro Sanou	Yacouba Sawadogo et al
hCoV-19/Lithuania/LTU000_KNS_ANT_09_06_139/2021	EPI_ISL_4478454		UAB Diagnostikos laboratorija	National Public Health Surveillance Laboratory	Lukas Zemaitis et al
hCoV-19/Slovakia/UVZ_PL46_B12_19357/2021	EPI_ISL_5114581		Public Health Authority of the Slovak Republic	Laboratory of Genomics and Bioinformatics, Comenius University Science Park	Tatiana Sedl√°ƒçkov√° et al
hCoV-19/Liberia/LIB-0074/2021	EPI_ISL_3547686		National Public Health Institute of Liberia Reference Lab	Center for Infection and Immunity, Columbia University	Bode Shobayo et al
hCoV-19/Liberia/LIB-0078/2021	EPI_ISL_3547688		National Public Health Institute of Liberia Reference Lab	Center for Infection and Immunity, Columbia University	Bode Shobayo et al
hCoV-19/Australia/SA0798/2021	EPI_ISL_2839997		SA Pathology	SA Pathology	Caitlin Selway et al
hCoV-19/Eswatini/N22716/2021	EPI_ISL_9439156		Siphofaneni Clinic	National Institute for Communicable Diseases of the National Health Laboratory Service	Maphalala G et al
hCoV-19/Canada/ON-SHL-21-01501/2021	EPI_ISL_6686396		Shared Hospital Laboratory	Shared Hospital Laboratory	Patryk Aftanas et al
hCoV-19/Canada/QC-1nIID-V0183250/2021	EPI_ISL_6423710		Laboratoire de sant√© publique du Qu√©bec	Laboratoire de sant√© publique du Qu√©bec	Sandrine Moreira et al
hCoV-19/USA/MT-CDC-ASC210483576/2021	EPI_ISL_7943809	OL761645.1	Aegis Sciences Corporation	Centers for Disease Control and Prevention Division of Viral Diseases, Pathogen Discovery	Dakota Howard et al
hCoV-19/USA/MA-CDCBI-CRSP_X7AMTTEQSTT3LXQV/2021	EPI_ISL_7342932	OL758412.1	Broad Institute Clinical Research Sequencing Platform	Infectious Disease Program, Broad Institute of Harvard and MIT	Siddle et al
hCoV-19/USA/FL-BPHL-11485/2021	EPI_ISL_5866077		Florida Bureau of Public Health Laboratories	Florida Bureau of Public Health Laboratories	Sarah Schmedes et al
hCoV-19/USA/VT-CDCBI-CRSP_ZFASHHWZIXB3JMLH/2021	EPI_ISL_3156040	MZ675360.1	Broad Institute Clinical Research Sequencing Platform	Infectious Disease Program, Broad Institute of Harvard and MIT	Siddle et al
hCoV-19/Guyana/GPR0359909/2021	EPI_ISL_6342927		National Public Health Reference Laboratory, Ministry of Health,	Genomics and Proteomics Departament, Gorgas Memorial Institute For Health Studies	Claudia Gonzalez et al
hCoV-19/Myanmar/DSMRC041/2021	EPI_ISL_7337873	OL757803.1	DSMRC	DSMRC	Khine Zaw Oo et al
hCoV-19/Myanmar/DSMRC044/2021	EPI_ISL_7338111	OL757802.1	DSMRC	DSMRC	Khine Zaw Oo et al
hCoV-19/Canada/SK-RRPL-266165/2021	EPI_ISL_7659277		SK-Roy Romanow Provincial Laboratory	Saskatchewan - Roy Romanow Provincial Laboratory (RRPL)	Ryan McDonald et al
hCoV-19/Canada/SK-RRPL-275045/2021	EPI_ISL_7985315		SK-Roy Romanow Provincial Laboratory	Saskatchewan - Roy Romanow Provincial Laboratory (RRPL)	Ryan McDonald et al
hCoV-19/Canada/SK-NML-228039/2021	EPI_ISL_6756706		SK-Roy Romanow Provincial Laboratory	National Microbiology Laboratory (NML)	Anna Majer et al
hCoV-19/Greece/42229/2021	EPI_ISL_7638094		Central Public Health Laboratory, National Public Health Organization	Greek Genome Center, Biomedical Research Foundation of the Academy of Athens (BRFAA)	Emmanouil Athanasiadis et al
hCoV-19/Finland/11441/2021	EPI_ISL_4093406		Department of Virology and Immunology, University of Helsinki and Helsinki University Hospital, Huslab Finland	Department of Virology, Faculty of Medicine, University of Helsinki, Helsinki, Finland	Teemu Smura et al
hCoV-19/Curacao/CW-RIVM-66232/2021	EPI_ISL_5968503		Dutch COVID-19 response team	National Institute for Public Health and the Environment (RIVM)	Adam Meijer et al
hCoV-19/Curacao/CW-RIVM-69764/2021	EPI_ISL_6852725		Dutch COVID-19 response team	National Institute for Public Health and the Environment (RIVM)	Adam Meijer et al
hCoV-19/Curacao/CW-RIVM-68523/2021	EPI_ISL_6232485		Dutch COVID-19 response team	National Institute for Public Health and the Environment (RIVM)	Adam Meijer et al
hCoV-19/Curacao/CW-RIVM-67130/2021	EPI_ISL_5968615		Dutch COVID-19 response team	National Institute for Public Health and the Environment (RIVM)	Adam Meijer et al
hCoV-19/Curacao/CW-RIVM-68460/2021	EPI_ISL_6232378		Dutch COVID-19 response team	National Institute for Public Health and the Environment (RIVM)	Adam Meijer et al
hCoV-19/Curacao/CW-RIVM-76472/2021	EPI_ISL_8015592		Dutch COVID-19 response team	National Institute for Public Health and the Environment (RIVM)	Adam Meijer et al
hCoV-19/Bonaire/BQ-RIVM-73652/2021	EPI_ISL_7784464		Dutch COVID-19 response team	National Institute for Public Health and the Environment (RIVM)	Adam Meijer et al
hCoV-19/Bonaire/BQ-RIVM-68534/2021	EPI_ISL_6232345		Dutch COVID-19 response team	National Institute for Public Health and the Environment (RIVM)	Adam Meijer et al
hCoV-19/Bonaire/BQ-RIVM-68473/2021	EPI_ISL_6232202		Dutch COVID-19 response team	National Institute for Public Health and the Environment (RIVM)	Adam Meijer et al
hCoV-19/Bonaire/BQ-RIVM-65079/2021	EPI_ISL_5821857		Dutch COVID-19 response team	National Institute for Public Health and the Environment (RIVM)	Adam Meijer et al
hCoV-19/Bonaire/BQ-RIVM-66230/2021	EPI_ISL_5968036		Dutch COVID-19 response team	National Institute for Public Health and the Environment (RIVM)	Adam Meijer et al
hCoV-19/Bonaire/BQ-RIVM-69659/2021	EPI_ISL_6852608		Dutch COVID-19 response team	National Institute for Public Health and the Environment (RIVM)	Adam Meijer et al
hCoV-19/Bonaire/BQ-RIVM-69655/2021	EPI_ISL_6852601		Dutch COVID-19 response team	National Institute for Public Health and the Environment (RIVM)	Adam Meijer et al
hCoV-19/Iceland/10539/2021	EPI_ISL_3929497		The National University Hospital of Iceland	deCODE genetics	Daniel F Gudbjartsson et al A
hCoV-19/Iceland/9576/2021	EPI_ISL_3928539		The National University Hospital of Iceland	deCODE genetics	Daniel F Gudbjartsson et al A
hCoV-19/Slovakia/UVZ_PL49_B1_20333/2021	EPI_ISL_5470109		Public Health Authority of the Slovak Republic	Laboratory of Genomics and Bioinformatics, Comenius University Science Park	Tatiana Sedl√°ƒçkov√° et al
hCoV-19/Bulgaria/21BG-EU_008904_Pl84/2021	EPI_ISL_7326263		National Center of Infectious and Parasitic Diseases	National Center of Infectious and Parasitic Diseases	Alexiev et al
hCoV-19/SaintBarthelemy/IPP36163/2021	EPI_ISL_6886599		Outre Mer	National Reference Center for Viruses of Respiratory Infections, Institut Pasteur, Paris	Marion Barbet et al
hCoV-19/SintMaarten/SX-RIVM-68468/2021	EPI_ISL_6240321		Dutch COVID-19 response team	National Institute for Public Health and the Environment (RIVM)	Adam Meijer et al
hCoV-19/SintMaarten/SX-RIVM-72281/2021	EPI_ISL_7472246		Dutch COVID-19 response team	National Institute for Public Health and the Environment (RIVM)	Adam Meijer et al
hCoV-19/Slovakia/UKBA-4784/2021	EPI_ISL_4741769		Institute of Virology, Biomedical Research Center of the Slovak Academy of Sciences, Bratislava	Faculty of Mathematics, Physics and Informatics, Comenius University, Bratislava	Brona Brejova et al
hCoV-19/Indonesia/JK-GS-GSILab-818891/2021	EPI_ISL_7541621		Laboratorium RSPAD Gatot Soebroto	Genomik Solidaritas Indonesia Laboratorium	Carissa Sintca Wijaya et al
hCoV-19/PDL/IPP37486/2021	EPI_ISL_7218146		Hopital	National Reference Center for Viruses of Respiratory Infections, Institut Pasteur, Paris	Marion Barbet et al
hCoV-19/Curacao/CW-RIVM-76471/2021	EPI_ISL_8015591		Dutch COVID-19 response team	National Institute for Public Health and the Environment (RIVM)	Adam Meijer et al
hCoV-19/BosniaandHerzegovina/VFS-UNSA-LMGFI627/2021	EPI_ISL_7727614		University Clinical Hospital of Mostar, Department of Microbiology and Molecular Diagnostics	University of Sarajevo, Veterinary Faculty, Laboratory for Molecular Diagnostic and Research	Goletic S et al
hCoV-19/Netherlands/NB-PAMM-J24-1058/2021	EPI_ISL_5847266		PAMM	Laboratory of Medical Microbiology and Pathology, PAMM	Jeroen van de Bovenkamp et al
hCoV-19/Curacao/CW-RIVM-69755/2021	EPI_ISL_6852716		Dutch COVID-19 response team	National Institute for Public Health and the Environment (RIVM)	Adam Meijer et al
hCoV-19/Kenya/ILRI_COVC25483/2021	EPI_ISL_8130658		International Livestock Research Institute	International Livestock Research Institute	Samuel O. Oyola et al
hCoV-19/SaudiArabia/KFSHRC_011S/2021	EPI_ISL_6595152		Molecular Virology section, department of infection & immunity, KFSHRC	Molecular Virology section, department of infection & immunity, KFSHRC	Fatimah S. Alhamlan et al
hCoV-19/Kuwait/Jaber2120269566/2021	EPI_ISL_3087600		Jaber Quarantine Station	Virology Lab, Jaber Al Ahmad Hospital	Dr. Zahrah Buhamad et al
hCoV-19/Kuwait/KCCC-4073123-16/2021	EPI_ISL_4085140		Jahra Hospital	Kuwait cancer control center	Shakir Bahzad et al
hCoV-19/SriLanka/aicbu2089/2021	EPI_ISL_5990084		Allergy, Immunology and Cell Biology Unit (AICBU)	Allergy, Immunology and Cell Biology Unit (AICBU)	Chandima Jeewandara et al
hCoV-19/Australia/QLD2060/2021	EPI_ISL_3161817		Queensland Health Forensic and Scientific Services	Queensland Health Forensic and Scientific Services	Chenwei Wang on behalf of Q-PHIRE Genomics et al
hCoV-19/Philippines/PH-RITM-610/2021	EPI_ISL_9177534		CUENCA RURAL HEALTH UNIT	Research Institute for Tropical Medicine	Francisco Gerardo M. Polotan et al
hCoV-19/HongKong/CM21000647/2021	EPI_ISL_5915401		Temporary Specimen Collection Centre at the AsiaWorld-Expo	Hong Kong Department of Health	Alan K.L. Tsang et al
hCoV-19/Philippines/PH-RITM-599/2021	EPI_ISL_9177523		SAN PEDRO RURAL HEALTH UNIT I	Research Institute for Tropical Medicine	Francisco Gerardo M. Polotan et al
hCoV-19/USA/FL-BPHL-16721/2021	EPI_ISL_7317757		Florida Bureau of Public Health Laboratories	Florida Bureau of Public Health Laboratories	Sarah Schmedes et al
hCoV-19/USA/LA-CDC-QDX31091759/2021	EPI_ISL_7123407	OL708516.1	Quest Diagnostics Incorporated	Centers for Disease Control and Prevention Division of Viral Diseases, Pathogen Discovery	Dakota Howard et al
hCoV-19/Mexico/GUA_IBT_IMSS_4569/2021	EPI_ISL_7970038		Centro de Investigaci√≥n Biom√©dica de Occidente (CIBO)	Instituto de Biotecnolog√≠a de la UNAM	Consorcio Mexicano de Vigilancia Gen√≥mica (CoViGen-Mex). Authors (in alphabetical order): Julio Elias Alvarado-Yaah et al
hCoV-19/Malaysia/UiTM0830/2021	EPI_ISL_9000521		PEJABAT KESIHATAN DAERAH SEBERANG PERAI UTARA PULAU PINANG	iPROMISE, UiTM	Mohd Zaki Salleh et al
hCoV-19/Malaysia/IMR_CV03042/2021	EPI_ISL_6422721		Tengku Ampuan Jemaah Hospital	Institute for Medical Research, Infectious Disease Research Centre, National Institutes of Health, Ministry of Health Malaysia	Suppiah J et al
hCoV-19/Malaysia/COV0407/2021	EPI_ISL_6017943		JABATAN FORENSIK	iPROMISE, UiTM	Mohd Zaki Salleh et al
hCoV-19/Rwanda/NRL-DW44542-11/2021	EPI_ISL_6714806		Nucleic Acid Testing Laboratory-Rwanda Biomedical Centre	Nucleic Acid Testing Laboratory-Rwanda Biomedical Centre	Dieudonne Mutangana et al
hCoV-19/Nepal/NPHL-S-854/2021	EPI_ISL_9650597		Central Diagnostic Laboratory	National Public Health Laboratory/Quadrum Institute Bioscience	National Public Health Laboratory Team /Quadrum Institute Bioscience UK Team (NVAP for funding /Administration) et al
hCoV-19/Zimbabwe/CERI-KRISP-K021541/2021	EPI_ISL_3730400		National Microbiology Reference Laboratory, Ministry of Health, Harare, Zimbabwe	CERI, Centre for Epidemic Response and Innvoation, Stellenbosch University and KRISP, KZN Research Innovation and Sequencing Platform, UKZN.	Air Comodor Dr J. Chimedza et al
hCoV-19/Australia/WA817/2021	EPI_ISL_5054903		PathWest Laboratory Medicine WA	PathWest Laboratory Medicine WA Microbial Surveillance Unit	PathWest Laboratory Medicine WA Microbial Surveillance Unit et al
hCoV-19/Zimbabwe/CERI-KRISP-K021395/2021	EPI_ISL_3722332		National Microbiology Reference Laboratory, Ministry of Health, Harare, Zimbabwe	CERI, Centre for Epidemic Response and Innvoation, Stellenbosch University and KRISP, KZN Research Innovation and Sequencing Platform, UKZN.	Air Comodor Dr J. Chimedza et al
hCoV-19/Vietnam/DN2021-142/2021	EPI_ISL_9003833		CDC Da Nang, Vietnam	Department of Microbiology and Immunology, Pasteur Institute in Nha Trang	Trinh Hoang Long et al
hCoV-19/Vietnam/PIHCM_272/2022	EPI_ISL_9416836		Pasteur Institute in Ho Chi Minh city	Department of Microbiology and Immunology	Dao Hoang Thi Nhu et al
hCoV-19/Vietnam/PIHCM_0146/2021	EPI_ISL_6842394		Pasteur Institute in Ho Chi Minh city	Department of Microbiology and Immunology	Thang Minh Cao et al
hCoV-19/Vietnam/QB2021_47/2021	EPI_ISL_9647526		CDC Qu·∫£ng B√¨nh, Vietnam	Department of Microbiology and Immunology, Pasteur Institute in Nha Trang	Trinh Hoang Long et al
hCoV-19/Vietnam/HN_108.69/2021	EPI_ISL_7898083		108 Military Central Hospital, Vietnamese-German Center for Medical Research (VG-CARE)	Vietnamese-German Center for Medical Research, VG-CARE	Nghiem Xuan Hoan et al
hCoV-19/Vietnam/NHTD-OUCRU1348/2021	EPI_ISL_5458977		National Hospital for Tropical Diseases	Oxford University Clinical Research Unit, Hanoi, Vietnam	Pham Ngoc Thach et al
hCoV-19/Vietnam/PIHCM_275/2022	EPI_ISL_9416837		Pasteur Institute in Ho Chi Minh city	Department of Microbiology and Immunology	Hang Pham Thi Thu et al
hCoV-19/Vietnam/NHTD-OUCRU1208/2021	EPI_ISL_4969147		National Hospital for Tropical Diseases	Oxford University Clinical Research Unit, Hanoi, Vietnam	Pham Ngoc Thach et al
hCoV-19/Heilongjiang/IVDC-09-03/2021	EPI_ISL_8295280		Heilongjiang Center for Disease Control and Prevention	National Institute for Viral Disease Control and Prevention, China CDC	Wei Sun et al
hCoV-19/CotedIvoire/COV-BKE8527-bc62/2021	EPI_ISL_8178289		Molecular diagnostic unit for viral haemorrhagic fevers and emerging viruses, Bouak√© CHU Laboratory	Molecular diagnostic unit for viral haemorrhagic fevers and emerging viruses, Bouak√© CHU Laboratory	Chantal Akoua-Koffi et al
hCoV-19/BurkinaFaso/CHUSS_12378/2021	EPI_ISL_8207291		Laboratoire de Microbiologie CHU Souro Sanou	Laboratoire de Microbiologie CHU Souro Sanou	Yacouba Sawadogo et al
hCoV-19/France/OCC-HCL021195924901/2021	EPI_ISL_6288946		LX BIO	CNR Virus des Infections Respiratoires - France SUD	Antonin Bal et al
hCoV-19/CotedIvoire/COV-BKE8607-bc2/2021	EPI_ISL_8178293		Molecular diagnostic unit for viral haemorrhagic fevers and emerging viruses, Bouak√© CHU Laboratory	Molecular diagnostic unit for viral haemorrhagic fevers and emerging viruses, Bouak√© CHU Laboratory	Chantal Akoua-Koffi et al
hCoV-19/CotedIvoire/COV-BKE8322-bc29/2021	EPI_ISL_8178294		Molecular diagnostic unit for viral haemorrhagic fevers and emerging viruses, Bouak√© CHU Laboratory	Molecular diagnostic unit for viral haemorrhagic fevers and emerging viruses, Bouak√© CHU Laboratory	Chantal Akoua-Koffi et al
hCoV-19/BurkinaFaso/CHUSS_11426/2021	EPI_ISL_8207281		Laboratoire de Microbiologie CHU Souro Sanou	Laboratoire de Microbiologie CHU Souro Sanou	Yacouba Sawadogo et al
hCoV-19/CotedIvoire/COV-BKE8404-bc4/2021	EPI_ISL_8178291		Molecular diagnostic unit for viral haemorrhagic fevers and emerging viruses, Bouak√© CHU Laboratory	Molecular diagnostic unit for viral haemorrhagic fevers and emerging viruses, Bouak√© CHU Laboratory	Chantal Akoua-Koffi et al
hCoV-19/CotedIvoire/COV-BKE8516-bc86/2021	EPI_ISL_8178288		Molecular diagnostic unit for viral haemorrhagic fevers and emerging viruses, Bouak√© CHU Laboratory	Molecular diagnostic unit for viral haemorrhagic fevers and emerging viruses, Bouak√© CHU Laboratory	Chantal Akoua-Koffi et al
hCoV-19/Bahrain/21921804436/2021	EPI_ISL_5931376	OL336655.1	Communicable Disease Laboratory, Public Health Directorate	Communicable Disease Laboratory, Public Health Directorate	Alwasti et al
hCoV-19/USA/VT-CDC-QDX29691816/2021	EPI_ISL_5929639	OL350359.1	Quest Diagnostics Incorporated	Centers for Disease Control and Prevention Division of Viral Diseases, Pathogen Discovery	Dakota Howard et al
hCoV-19/Australia/SA0941/2021	EPI_ISL_3923191		SA Pathology	SA Pathology	Caitlin Selway et al
hCoV-19/USA/WY-WYPHL-21110805/2021	EPI_ISL_6860634		Wyoming Public Health Laboratory	Wyoming Public Health Laboratory	Jim Mildenberger et al
hCoV-19/Mexico/SLP_INER_IMSS_1995/2021	EPI_ISL_3557267		Unidad de Investigaci√≥n Biom√©dica de Zacatecas (UIBZ)	Centro de Investigaci√≥n en Enfermedades Infecciosas (CIENI), Instituto Nacional de Enfermedades Respiratorias (INER)	Consorcio Mexicano de Vigilancia Gen√≥mica (CoViGen-Mex). Authors (in alphabetical order): Julio Elias Alvarado-Yaah et al
hCoV-19/USA/DE-B1115724/2021	EPI_ISL_4556908		DPHL	Delaware Public Health Lab	Rebecca Savage et al
hCoV-19/USA/ME-CDC-ASC210338828/2021	EPI_ISL_6067999	OL398087.1	Aegis Sciences Corporation	Centers for Disease Control and Prevention Division of Viral Diseases, Pathogen Discovery	Dakota Howard et al
hCoV-19/Mexico/MOR_INER_IMSS_3278/2021	EPI_ISL_7728862		Laboratorio Central de Epidemiolog√≠a (LCE)	Centro de Investigaci√≥n en Enfermedades Infecciosas (CIENI), Instituto Nacional de Enfermedades Respiratorias (INER)	Consorcio Mexicano de Vigilancia Gen√≥mica (CoViGen-Mex). Authors (in alphabetical order): Julio Elias Alvarado-Yaah et al
hCoV-19/Mexico/SON_LANGEBIO_IMSS_4029/2021	EPI_ISL_7853280		Centro de Investigacion Biomedica de Occidente (CIBO)	Unidad de Genomica Avanzada	Consorcio Mexicano de Vigilancia Genomica (CoViGen-Mex). Authors (in alphabetical order): Julio Elias Alvarado-Yaah et al
hCoV-19/Mexico/SON_InDRE_FB54003_E26313103849_S10102/2021	EPI_ISL_8747837		LESP Sonora	Instituto de Diagnostico y Referencia Epidemiologicos (INDRE)	Claudia Wong-Arambula et al
hCoV-19/Mexico/YUC_LANGEBIO_IMSS_3603/2021	EPI_ISL_7853308		Unidad de Investigacion Medica de Yucatan (UIMY)	Unidad de Genomica Avanzada	Consorcio Mexicano de Vigilancia Genomica (CoViGen-Mex). Authors (in alphabetical order): Julio Elias Alvarado-Yaah et al
hCoV-19/Mexico/TAM_LANGEBIO_IMSS_4901/2022	EPI_ISL_9150800		Centro de Investigacion Biomedica del Noreste (CIBIN)	Unidad de Genomica Avanzada	Consorcio Mexicano de Vigilancia Genomica (CoViGen-Mex): Julio Elias Alvarado-Yaah et al
hCoV-19/Mexico/JAL_INER_IMSS_3001/2021	EPI_ISL_6227409		Centro de Investigaci√≥n Biom√©dica de Occidente (CIBO)	Centro de Investigaci√≥n en Enfermedades Infecciosas (CIENI), Instituto Nacional de Enfermedades Respiratorias (INER)	Consorcio Mexicano de Vigilancia Gen√≥mica (CoViGen-Mex). Authors (in alphabetical order): Julio Elias Alvarado-Yaah et al
hCoV-19/Mexico/-INMEGEN-31-341/2021	EPI_ISL_5329478		Hospital General Ajusco Medio	Instituto Nacional de Medicina Genomica	Cedro-Tanda A et al
hCoV-19/Mexico/HID_InDRE_FB45171_S8254/2021	EPI_ISL_5686740		LESP Hidalgo	Instituto de Diagnostico y Referencia Epidemiologicos (INDRE)	Claudia Wong-Arambula et al
hCoV-19/Mexico/CHH_LANGEBIO_IMSS_2734/2021	EPI_ISL_5850753		Centro de investigacion Biomedica del Noreste (CiBiN)	Unidad de Genomica Avanzada	Consorcio Mexicano de Vigilancia Genomica (CoViGen-Mex). Authors (in alphabetical order): Julio Elias Alvarado-Yaah et al
hCoV-19/Mexico/CHH_IBT_IMSS_2331/2021	EPI_ISL_3347642		Centro de Investigaci√≥n Biom√©dica del Noreste (CIBIN)	Instituto de Biotecnolog√≠a de la UNAM	Consorcio Mexicano de Vigilancia Gen√≥mica (CoViGen-Mex). Authors (in alphabetical order): Julio Elias Alvarado-Yaah et al
hCoV-19/Mexico/QUE_IBT_IMSS_4295/2021	EPI_ISL_6863507		Laboratorio Central de Epidemiolog√≠a (LCE)	Instituto de Biotecnolog√≠a de la UNAM	Consorcio Mexicano de Vigilancia Gen√≥mica (CoViGen-Mex). Authors (in alphabetical order): Julio Elias Alvarado-Yaah et al
hCoV-19/Mexico/NAY_UAN-LANIIA_6128-1220/2021	EPI_ISL_8988606		UAN-LANIIA	Microbial Genomics Laboratory	Consorcio Mexicano de Vigilancia Gen√≥mica (CoViGen-Mex). Authors (in alphabetical order): Julio Elias Alvarado-Yaah et al
hCoV-19/Chile/RM-153260/2021	EPI_ISL_5010762		Genetica Molecular and Subdepartamento de Virologia ISP Chile	Instituto de Salud Publica de Chile	Karen Orostica et al
hCoV-19/Mexico/YUC_LANGEBIO_IMSS_3199/2021	EPI_ISL_6775357		Unidad de Investigacion Medica de Yucatan (UIMY)	Unidad de Genomica Avanzada	Consorcio Mexicano de Vigilancia Genomica (CoViGen-Mex). Authors (in alphabetical order): Julio Elias Alvarado-Yaah et al
hCoV-19/Mexico/GRO-INMEGEN-33-107/2021	EPI_ISL_5846106		Salud Digna	Instituto Nacional de Medicina Genomica	Cedro-Tanda A et al
hCoV-19/Mexico/OAX_IBT_IMSS_3995/2021	EPI_ISL_5936855		Laboratorio Central de Epidemiolog√≠a (LCE)	Instituto de Biotecnolog√≠a de la UNAM	Consorcio Mexicano de Vigilancia Gen√≥mica (CoViGen-Mex). Authors (in alphabetical order): Julio Elias Alvarado-Yaah et al
hCoV-19/Mexico/BCS_LANGEBIO_IMSS_3898/2021	EPI_ISL_7853017		Laboratorio Central de Epidemiologia (LCE)	Unidad de Genomica Avanzada	Consorcio Mexicano de Vigilancia Genomica (CoViGen-Mex). Authors (in alphabetical order): Julio Elias Alvarado-Yaah et al
hCoV-19/Mexico/PUE_InDRE_FB51045_S9781/2021	EPI_ISL_7716941		LESP Puebla	Instituto de Diagnostico y Referencia Epidemiologicos (INDRE)	Claudia Wong-Arambula et al
hCoV-19/Mexico/COA_LANGEBIO_IMSS_4511/2021	EPI_ISL_8910905		Centro de Investigaci√≥n Biom√©dica del Noreste (CIBIN)	Unidad de Genomica Avanzada	Consorcio Mexicano de Vigilancia Genomica (CoViGen-Mex). Authors (in alphabetical order): Julio Elias Alvarado-Yaah et al
hCoV-19/Mexico/SIN_IBT_IMSS_4586/2021	EPI_ISL_7969940		Centro de Investigaci√≥n Biom√©dica de Occidente (CIBO)	Instituto de Biotecnolog√≠a de la UNAM	Consorcio Mexicano de Vigilancia Gen√≥mica (CoViGen-Mex). Authors (in alphabetical order): Julio Elias Alvarado-Yaah et al
hCoV-19/Turkey/HSGM-B18746/2021	EPI_ISL_2988086		Ministry of Health Turkey	Ministry of Health Turkey	Fatma Bayrakdar et al A
hCoV-19/Uzbekistan/346/2021	EPI_ISL_3188975		ZANGIATA INFECTIOUS CLINICAL HOSPITAL ‚Ññ2	Biotechnology laboratory, Center for advanced technology	Alisher Abdullaev et al
hCoV-19/Ghana/FS-21-2910/2021	EPI_ISL_7130067		National Influenza Centre	National Influenza Centre	William K. Ampofo et al
hCoV-19/Seychelles/SS3914/2021	EPI_ISL_6705033	OL691204.1	Seychelles Public Health Laboratory	KEMRI-Wellcome Trust Research Programme,Kilifi	Githinji G. et al
hCoV-19/India/TG-CDFD-69909/2021	EPI_ISL_6642329		District Hospital	Centre for DNA Fingerprinting and Diagnostics	Murali Bashyam et al
hCoV-19/Nepal/NPHL-S-847/2021	EPI_ISL_8418090		B&B Hospital Molecular Lab	National Public Health Laboratory/Quadrum Institute Bioscience	National Public Health Laboratory Team /Quadrum Institute Bioscience UK Team (NVAP for funding /Administration) et al
hCoV-19/Bahrain/21921623996/2021	EPI_ISL_5032838	OK376372.1	Communicable Disease Laboratory, Public Health Directorate	Communicable Disease Laboratory, Public Health Directorate	Alwasti et al
hCoV-19/Georgia/Tb-SNGS1439/2021	EPI_ISL_5639778		Department for Virology, Molecular Biology and Genome Research, R. G. Lugar Center for Public Health Research, National Center for Disease Control and Public Health (NCDC) of Georgia.	Department for Virology, Molecular Biology and Genome Research, R. G. Lugar Center for Public Health Research, National Center for Disease Control and Public Health (NCDC) of Georgia.	Giorgi Tomashvili et al
hCoV-19/NewZealand/21MV0630/2021	EPI_ISL_3164124		LabPLUS	Institute of Environmental Science and Research (ESR)	Rachel Boyle et al
hCoV-19/Malaysia/IMR_045345/2021	EPI_ISL_3071855		Melaka Hospital	Institute for Medical Research, Infectious Disease Research Centre, National Institutes of Health, Ministry of Health Malaysia	Suppiah J et al
hCoV-19/Malaysia/C19UMB494/2021	EPI_ISL_5881268		PKD JEMPOL	UKM Medical Molecular Biology Institute (UMBI)	Mira Farzana binti Mohamad Mokhtar et al
hCoV-19/Egypt/CCHE57357_Wave_4_123/2021	EPI_ISL_6011794	OL351423.1	Genomics Program, Children Cancer Hospital	Genomics Program, Children Cancer Hospital	Hatem et al
hCoV-19/Egypt/CCHE57357_Wave_4_112/2021	EPI_ISL_6011783	OL351412.1	Genomics Program, Children Cancer Hospital	Genomics Program, Children Cancer Hospital	Hatem et al
hCoV-19/Egypt/CCHE57357_Wave_4_074/2021	EPI_ISL_6011745	OL351374.1	Genomics Program, Children Cancer Hospital	Genomics Program, Children Cancer Hospital	Hatem et al
hCoV-19/Australia/QLD2041/2021	EPI_ISL_3049193		Queensland Health Forensic and Scientific Services	Queensland Health Forensic and Scientific Services	Son Nguyen et al
hCoV-19/Zambia/ZMB-108703/2021	EPI_ISL_4513641		University of Zambia, School of Veterinary Medicine	UNZAVET and PATH	Mulenga Mwenda-Chimfwembe et al
hCoV-19/Zambia/ZMB-98123/2021	EPI_ISL_2803687		University of Zambia, School of Veterinary Medicine	UNZAVET and PATH	Mulenga Mwenda-Chimfwembe et al
hCoV-19/Zambia/ZMB-98245/2021	EPI_ISL_2803721		University of Zambia, School of Veterinary Medicine	UNZAVET and PATH	Mulenga Mwenda-Chimfwembe et al
hCoV-19/Botswana/R35B26_BHP_AAC12153/2021	EPI_ISL_5501651		Nyanyangbwe HIV Reference Laboratory	Botswana Harvard HIV Reference Laboratory	Sikhulile Moyo et al
hCoV-19/Botswana/CERI-KRISP-K027677/2021	EPI_ISL_9423147		Palapye Primary Hospital Laboratory	CERI, Centre for Epidemic Response and Innvoation, Stellenbosch University and KRISP, KZN Research Innovation and Sequencing Platform, UKZN.	Sikhulile Moyo et al
hCoV-19/Botswana/R34B66_BHP_784040/2021	EPI_ISL_5501909		Palapye Primary Hospital Laboratory	Botswana Harvard HIV Reference Laboratory	Sikhulile Moyo et al
hCoV-19/Botswana/R36B81_BHP_AAC13934/2021	EPI_ISL_5502114		Botswana Harvard HIV Reference Laboratory	Botswana Harvard HIV Reference Laboratory	Sikhulile Moyo et al
hCoV-19/Gambia/47710/2021	EPI_ISL_3132303		MRCG at LSHTM Genomics lab	MRCG at LSHTM Genomics lab	Abdul Karim sesay et al
hCoV-19/Gambia/82622/2021	EPI_ISL_8417953		MRCG at LSHTM Genomics lab	MRCG at LSHTM Genomics lab	Abdul Karim sesay et al
hCoV-19/Peru/AMA-INS-12547/2021	EPI_ISL_8882465		Laboratorio de Referencia Nacional de Virus Respiratorios. Centro Nacional de Salud Publica. Instituto Nacional de Salud Peru.	Laboratorio de Referencia Nacional de Virus Respiratorios. Centro Nacional de Salud Publica. Instituto Nacional de Salud Peru.	Carlos Padilla Rojas et al
hCoV-19/Morocco/IPM20383893/2021	EPI_ISL_8186749		Medical Virology and BSL3 Laboratory	Centre de S√©quen√ßage G√©nomique	EL Hamouchi Adil et al
hCoV-19/Brazil/SP-IB_137594/2021	EPI_ISL_6508937		UPA DE BEBEDOURO	Instituto Butantan	Dimas Tadeu Covas et al
hCoV-19/Brazil/SP-NVBS10277GENOV828344795341/2021	EPI_ISL_8762188		DASA	DASA	Rodrigo Guarischi et al
hCoV-19/Guadeloupe/IPP40046/2021	EPI_ISL_7789211		Labo Analyses Med	National Reference Center for Viruses of Respiratory Infections, Institut Pasteur, Paris	Marion Barbet et al
hCoV-19/SaintMartin/IDF-IPP48414/2021	EPI_ISL_8143310		Labo Analyses Med	National Reference Center for Viruses of Respiratory Infections, Institut Pasteur, Paris	Marion Barbet et al
hCoV-19/Cameroon/DO4179V9/2021	EPI_ISL_9625358		CREMER (Centre de Recherches sur les Maladies Emergentes et Re-emergentes)	CREMER (Centre de Recherches sur les Maladies Emergentes et Re-emergentes)	Celestin Godwe et al
hCoV-19/Ghana/TRA-2379/2021	EPI_ISL_7661092		National Influenza Centre	National Influenza Centre	William K. Ampofo et al
hCoV-19/Austria/AGES-164302/2021	EPI_ISL_9534397		AGES-Institute for medical Microbiology and Hygiene Vienna	AGES-Institute for medical Microbiology and Hygiene Vienna	Magdalena Purker et al
hCoV-19/Georgia/Tb-SNGS1576/2021	EPI_ISL_5622373		Department for Virology, Molecular Biology and Genome Research, R. G. Lugar Center for Public Health Research, National Center for Disease Control and Public Health (NCDC) of Georgia.	Department for Virology, Molecular Biology and Genome Research, R. G. Lugar Center for Public Health Research, National Center for Disease Control and Public Health (NCDC) of Georgia.	Giorgi Tomashvili et al
hCoV-19/Spain/CL-COV18671/2021	EPI_ISL_8731308		SARS-CoV-2 Sequencing Castilla y Leon-Spain Consortium	SARS-CoV-2 Sequencing Castilla y Leon-Spain Consortium	Antonio Ordu√±a-Domingo et al
hCoV-19/Andorra/AND-251_220121386901_COV-GC/2022	EPI_ISL_9458613		Laboratori d'an√†lisis cl√≠niques, Hospital Nostra Senyora de Meritxell	LBM de CHU de Toulouse, H√¥pitaux de Toulouse	Rendon M et al
hCoV-19/Andorra/AND-249_213361423101_COV-GC/2021	EPI_ISL_7934519		Laboratori d'an√†lisis cl√≠niques, Hospital Nostra Senyora de Meritxell	LBM de CHU de Toulouse, H√¥pitaux de Toulouse	Rendon M et al
hCoV-19/Guadeloupe/IPP32611/2021	EPI_ISL_6471316		Outre Mer	National Reference Center for Viruses of Respiratory Infections, Institut Pasteur, Paris	Marion Barbet et al
hCoV-19/Guadeloupe/IPP20020/2021	EPI_ISL_3542889		Hospital	National Reference Center for Viruses of Respiratory Infections, Institut Pasteur, Paris	Marion Barbet et al
hCoV-19/Belgium/CHUNamur13696419/2021	EPI_ISL_5887403		Plateforme de testing Namuroise	Plateforme de testing Namuroise	Gilliard Nicolas et al
hCoV-19/Kosovo/CO-00533-XXK000_5558/2021	EPI_ISL_6965829		Department of Microbiology, National Institute of Public Health of Kosovo	Department of Microbiology, National Institute of Public Health of Kosovo	Xhevat Jakupi et al
hCoV-19/Switzerland/GE-DIA-011429010701/2021	EPI_ISL_5804477		Dianalabs SA	Genesupport	Tanguy ARAUD et al
hCoV-19/Guadeloupe/IPP42975/2021	EPI_ISL_9087061		Labo Analyses Med	National Reference Center for Viruses of Respiratory Infections, Institut Pasteur, Paris	Marion Barbet et al
hCoV-19/Guadeloupe/IPP42849/2021	EPI_ISL_9087335		Hopital	National Reference Center for Viruses of Respiratory Infections, Institut Pasteur, Paris	Marion Barbet et al
hCoV-19/Guadeloupe/IPP36879/2021	EPI_ISL_7151138		Outre Mer	National Reference Center for Viruses of Respiratory Infections, Institut Pasteur, Paris	Marion Barbet et al
hCoV-19/Portugal/PT20752/2021	EPI_ISL_6588002		H Fernando Fonseca	Instituto Nacional de Saude (INSA)	Borges et al
hCoV-19/Portugal/PT15373/2021	EPI_ISL_3981139		H Divino Espirito Santo - Ponta Delgada	Instituto Nacional de Saude (INSA)	Borges et al
hCoV-19/Portugal/PT8449/2021	EPI_ISL_2536096		Germano de Sousa	Instituto Nacional de Saude (INSA)	Borges et al
hCoV-19/Andorra/AND-245_212871383501_COV-GC/2021	EPI_ISL_6125410		Laboratori d'an√†lisis cl√≠niques, Hospital Nostra Senyora de Meritxell	LBM de CHU de Toulouse, H√¥pitaux de Toulouse	Rendon M et al
hCoV-19/Andorra/AND-245_212871383801_COV-GC/2021	EPI_ISL_6125409		Laboratori d'an√†lisis cl√≠niques, Hospital Nostra Senyora de Meritxell	LBM de CHU de Toulouse, H√¥pitaux de Toulouse	Rendon M et al
hCoV-19/Andorra/AND-247_213001323001_COV-GC/2021	EPI_ISL_7589518		Laboratori d'an√†lisis cl√≠niques, Hospital Nostra Senyora de Meritxell	LBM de CHU de Toulouse, H√¥pitaux de Toulouse	Rendon M et al
hCoV-19/Spain/MD-HUFA-210184/2021	EPI_ISL_7709595		Hospital Universitario Fundaci√≥n Alcorc√≥n	Hospital Universitario Fundaci√≥n Alcorc√≥n	Isabel Fradejas et al
hCoV-19/CaboVerde/Santiago_32484_2/2021	EPI_ISL_8523954		Virology Laboratory of Praia	Institut Pasteur de Dakar	Sanders Kevin et al
hCoV-19/Germany/BB-RKI-I-414948/2021	EPI_ISL_8413449	OV695932.1	IMD - Labor Oderland	Robert Koch Institute	?
hCoV-19/Israel/CVL-21990/2021	EPI_ISL_5510118		Israel Central Virology laboratory	Israel Central Virology laboratory	Neta Zuckerman et al
hCoV-19/Mauritius/1366/2022	EPI_ISL_8937024		Central Health Laboratory	Central Health Laboratory	Ubheeram j et al
hCoV-19/Mauritius/386775/2021	EPI_ISL_8494973		Central Health Laboratory	Central Health Laboratory	Manraj SS et al
hCoV-19/Mauritius/CERI-KRISP-K033130/2021	EPI_ISL_7860028		Central Health Laboratory,Ministry of Health and Wellness	CERI, Centre for Epidemic Response and Innvoation, Stellenbosch University and KRISP, KZN Research Innovation and Sequencing Platform, UKZN.	Manraj SS et al
hCoV-19/Mauritius/387302/2021	EPI_ISL_8494978		Central Health Laboratory	Central Health Laboratory	Manraj SS et al
hCoV-19/Mauritius/2774/2022	EPI_ISL_9392040		Central Health Laboratory, Ministry of Health and Wellness	Central Health Laboratory, Ministry of Health and Wellness	Ramuth M et al
hCoV-19/Mauritius/CERI-KRISP-K033120/2021	EPI_ISL_7860018		Central Health Laboratory,Ministry of Health and Wellness	CERI, Centre for Epidemic Response and Innvoation, Stellenbosch University and KRISP, KZN Research Innovation and Sequencing Platform, UKZN.	Manraj SS et al
hCoV-19/Mauritius/387141/2021	EPI_ISL_8494975		Central Health Laboratory	Central Health Laboratory	Manraj SS et al
hCoV-19/Mauritius/CERI-KRISP-K033281/2021	EPI_ISL_7860051		Victoria Hospital	CERI, Centre for Epidemic Response and Innvoation, Stellenbosch University and KRISP, KZN Research Innovation and Sequencing Platform, UKZN.	Manraj SS et al
hCoV-19/Iran/NIC-UR4/2021	EPI_ISL_8782618		National Influenza Center, Virology Department	National Influenza Center	A Nejati et al
hCoV-19/Syria/Northwest-0001/2021	EPI_ISL_8024569		EWARN's Lab	Turkey / Ankara lab	Yasir Elferruh et al
hCoV-19/Serbia/Belgrade-3484202407/2021	EPI_ISL_4468850		Institute of Virology, Vaccines and Sera "Torlak"	Institute of microbiology and Immunology, Faculty of Medicine, University of Belgrade	Knezevic et al
hCoV-19/Germany/HE-RKI-I-210546/2021	EPI_ISL_3881992		CENTOGENE Frankfurt Laboratory: Niederlassung Industriepark H√∂chst	Robert Koch Institute	?
hCoV-19/Iran/NIC-K6/2021	EPI_ISL_8754000		National Influenza Center, Virology Department	National Influenza Center	J Yavarian et al
hCoV-19/Indonesia/JK-NIHRD-WGS12638/2021	EPI_ISL_6846812		Smartco Laboratorium	National Institute of Health Research and Development	Hana Apsari Pawestri et al
hCoV-19/Denmark/DCGC-181271/2021	EPI_ISL_5262479		Department of Bacteria, Parasites and Fungi, Statens Serum Institut, Copenhagen, Denmark	Statens Serum Institut Bioinformatics and Microbial Genomics	Danish Covid-19 Genome Consortium et al
hCoV-19/Denmark/DCGC-196498/2021	EPI_ISL_5883800		Department of Bacteria, Parasites and Fungi, Statens Serum Institut, Copenhagen, Denmark	Statens Serum Institut Bioinformatics and Microbial Genomics	Danish Covid-19 Genome Consortium et al
hCoV-19/Curacao/CW-RIVM-76476/2021	EPI_ISL_8015596		Dutch COVID-19 response team	National Institute for Public Health and the Environment (RIVM)	Adam Meijer et al
hCoV-19/Morocco/IPM20378401/2021	EPI_ISL_6332510		Medical Virology and BSL3 Laboratory	Centre de S√©quen√ßage G√©nomique	EL Hamouchi Adil et al
hCoV-19/Turkey/HSGM-E18180/2021	EPI_ISL_6181834		Ministry of Health Turkey	Ministry of Health Turkey	Fatma Bayrakdar et al A
hCoV-19/Liechtenstein/FL-Risch-21A0804521/2021	EPI_ISL_5162567		Dr. Risch Ostschweiz AG	Microbiology	Nadia Wohlwend et al
hCoV-19/France/GES-HMN-22012031503/2021	EPI_ISL_9036514		BIO67-BIOSPHERE	Department of Virology, Henri Mondor University Hospital, Assistance Publique H√¥pitaux de Paris, Universit√© Paris-Est Cr√©teil, INSERM U955	Christophe Rodriguez et al
hCoV-19/Turkey/HSGM-F6042/2021	EPI_ISL_7741138		Ministry of Health Turkey	Ministry of Health Turkey	Fatma Bayrakdar et al A
hCoV-19/InnerMongolia/IVDC-HHHT-12/2021	EPI_ISL_8525275		Inner Mongolia Comprehensive Center for Disease Control and Prevention	National Institute for Viral Disease Control and Prevention, China CDC	Xiaoling Tian et al
hCoV-19/InnerMongolia/IVDC-EJN-11/2021	EPI_ISL_8525274		Inner Mongolia Comprehensive Center for Disease Control and Prevention	National Institute for Viral Disease Control and Prevention, China CDC	Xiaoling Tian et al
hCoV-19/Poland/WSSE-1111/2021	EPI_ISL_6986517		Szpital Uniwersytecki w Krakowie	Wojew√≥dzka Stacja Sanitarno-Epidemiologiczna w Katowicach	Beata Rozwadowska et al
hCoV-19/Russia/TYU-RII-MH48475S/2021	EPI_ISL_8783266		Tyumen Regional Clinical Hospital No 1	WHO National Influenza Centre Russian Federation	Andrey Komissarov et al
hCoV-19/Peru/SAM-INS-12835/2021	EPI_ISL_9046245		Laboratorio de Referencia Nacional de Virus Respiratorios. Centro Nacional de Salud Publica. Instituto Nacional de Salud Peru.	Laboratorio de Referencia Nacional de Virus Respiratorios. Centro Nacional de Salud Publica. Instituto Nacional de Salud Peru.	Carlos Padilla Rojas et al
hCoV-19/Croatia/10925/2021	EPI_ISL_6031039		Zavod za javno zdravstvo Meƒëimurske ≈æupanije	Hrvatski zavod za javno zdravstvo	Irena Tabain et al
hCoV-19/Turkey/HSGM-E18876/2021	EPI_ISL_6587416		Ministry of Health Turkey	Ministry of Health Turkey	Fatma Bayrakdar et al A
hCoV-19/Indonesia/JK-GS-NIHRD-WGS11452/2021	EPI_ISL_5022814		GSI LAB	National Institute of Health Research and Development	Kartika Dewi Puspa et al
hCoV-19/Australia/NT335/2021	EPI_ISL_2839567		Royal Darwin Hospital Pathology	MDU-PHL	Meumann et al
hCoV-19/NewZealand/21MV0571/2021	EPI_ISL_2964937		Middlemore Hospital	Institute of Environmental Science and Research (ESR)	Rachel Boyle et al
hCoV-19/NewZealand/21CH0040/2021	EPI_ISL_2811947		Canterbury Health Laboratories	Institute of Environmental Science and Research (ESR)	Paula scholes et al
hCoV-19/Malaysia/UNIMAS-TMCGP657/2021	EPI_ISL_4051799		Gribbles Pathology, Kuching	Institute of Health and Community Medicine	Chan Chia Jui et al
hCoV-19/Peru/CAL-INS-4234/2021	EPI_ISL_4148443		Laboratorio de Referencia Nacional de Virus Respiratorios. Centro Nacional de Salud Publica. Instituto Nacional de Salud Peru.	Laboratorio de Referencia Nacional de Virus Respiratorios. Centro Nacional de Salud Publica. Instituto Nacional de Salud Peru.	Carlos Padilla Rojas et al
hCoV-19/Australia/WA-763/2021	EPI_ISL_3245749		PathWest Laboratory Medicine WA	PathWest Laboratory Medicine WA Microbial Surveillance Unit	PathWest Laboratory Medicine WA Microbial Surveillance Unit et al
hCoV-19/Malaysia/UNIMAS-GHML394/2021	EPI_ISL_5894202		Sarawak General Hospital (Kuching)	Institute of Health and Community Medicine	Chan Chia Jui et al
hCoV-19/Indonesia/SB-GSILab-626552/2021	EPI_ISL_3314988		Diagnostic and Research Center of Infectious Diseases, Medical Faculty, Andalas University	Genomik Solidaritas Indonesia Laboratorium / Diagnostic and Research Center of Infectious Diseases, Medical Faculty, Andalas University	Reinhart Gabriel et al
hCoV-19/Brunei/16/2021	EPI_ISL_3602096		National Virology Reference Laboratory	National Public Health Laboratory, National Centre for Infectious Diseases	Katherine Ching et al
hCoV-19/Indonesia/BB-NIHRD-WGS12475/2021	EPI_ISL_6262505		BLKPK Bangka Belitung (Labkes Kota Pangkal Pinang)	National Institute of Health Research and Development	Hana Apsari Pawestri et al
hCoV-19/HongKong/VM21042520/2021	EPI_ISL_5915412		Home Quarantine Taskforce	Hong Kong Department of Health	Alan K.L. Tsang et al
hCoV-19/Singapore/5498/2021	EPI_ISL_4341700		National Public Health Laboratory, National Centre for Infectious Diseases	National Public Health Laboratory, National Centre for Infectious Diseases	Katherine Ching et al
hCoV-19/Vietnam/NHTD-OUCRU1548/2021	EPI_ISL_7368764		National Hospital for Tropical Diseases	Oxford University Clinical Research Unit, Hanoi, Vietnam	Pham Ngoc Thach et al
hCoV-19/Australia/WA825/2021	EPI_ISL_5347810		PathWest Laboratory Medicine WA	PathWest Laboratory Medicine WA	PathWest Laboratory Medicine WA Microbial Surveillance Unit et al
hCoV-19/Singapore/8561/2021	EPI_ISL_7368795		National Public Health Laboratory, National Centre for Infectious Diseases	National Public Health Laboratory, National Centre for Infectious Diseases	Katherine Ching et al
hCoV-19/Singapore/7314/2021	EPI_ISL_5808508		National Public Health Laboratory, National Centre for Infectious Diseases	National Public Health Laboratory, National Centre for Infectious Diseases	Katherine Ching et al
hCoV-19/Australia/WA826/2021	EPI_ISL_5930120		PathWest Laboratory Medicine WA	PathWest Laboratory Medicine WA	PathWest Laboratory Medicine WA Microbial Surveillance Unit et al
hCoV-19/Singapore/7852/2021	EPI_ISL_6268498		National Public Health Laboratory, National Centre for Infectious Diseases	National Public Health Laboratory, National Centre for Infectious Diseases	Katherine Ching et al
hCoV-19/Singapore/6871/2021	EPI_ISL_5307454		National Public Health Laboratory, National Centre for Infectious Diseases	National Public Health Laboratory, National Centre for Infectious Diseases	Katherine Ching et al
hCoV-19/PapuaNewGuinea/PNG6917/2021	EPI_ISL_7799544		Central Public Health Laboratory	Microbiological Diagnostic Unit - Public Health Laboratory (MDU-PHL)	Kumbu et al
hCoV-19/PapuaNewGuinea/PNG6940/2021	EPI_ISL_7799555		Central Public Health Laboratory	Microbiological Diagnostic Unit - Public Health Laboratory (MDU-PHL)	Kumbu et al
hCoV-19/PapuaNewGuinea/PNG6938/2021	EPI_ISL_7799554		Central Public Health Laboratory	Microbiological Diagnostic Unit - Public Health Laboratory (MDU-PHL)	Kumbu et al
hCoV-19/Indonesia/JK-NIHRD-WGS12817/2021	EPI_ISL_6827329		RSPI Prof dr Sulianti Saroso	National Institute of Health Research and Development	Hana Apsari Pawestri et al
hCoV-19/FrenchPolynesia/IPP35890/2021	EPI_ISL_6885219		Outre Mer	National Reference Center for Viruses of Respiratory Infections, Institut Pasteur, Paris	Marion Barbet et al
hCoV-19/FrenchPolynesia/IPP35894/2021	EPI_ISL_6885046		Outre Mer	National Reference Center for Viruses of Respiratory Infections, Institut Pasteur, Paris	Marion Barbet et al
hCoV-19/FrenchPolynesia/IPP35919/2021	EPI_ISL_6885235		Outre Mer	National Reference Center for Viruses of Respiratory Infections, Institut Pasteur, Paris	Marion Barbet et al
hCoV-19/FrenchPolynesia/IPP42842/2021	EPI_ISL_9087333		Hopital	National Reference Center for Viruses of Respiratory Infections, Institut Pasteur, Paris	Marion Barbet et al
hCoV-19/FrenchPolynesia/IPP42843/2021	EPI_ISL_9087334		Hopital	National Reference Center for Viruses of Respiratory Infections, Institut Pasteur, Paris	Marion Barbet et al
hCoV-19/FrenchPolynesia/IPP49905/2021	EPI_ISL_8316483		Hopital	National Reference Center for Viruses of Respiratory Infections, Institut Pasteur, Paris	Marion Barbet et al
hCoV-19/FrenchPolynesia/IPP49904/2021	EPI_ISL_8316482		Hopital	National Reference Center for Viruses of Respiratory Infections, Institut Pasteur, Paris	Marion Barbet et al
hCoV-19/FrenchPolynesia/IPP35913/2021	EPI_ISL_6885055		Outre Mer	National Reference Center for Viruses of Respiratory Infections, Institut Pasteur, Paris	Marion Barbet et al
hCoV-19/FrenchPolynesia/IPP35908/2021	EPI_ISL_6885230		Outre Mer	National Reference Center for Viruses of Respiratory Infections, Institut Pasteur, Paris	Marion Barbet et al
hCoV-19/FrenchPolynesia/IPP35904/2021	EPI_ISL_6885227		Outre Mer	National Reference Center for Viruses of Respiratory Infections, Institut Pasteur, Paris	Marion Barbet et al
hCoV-19/Chile/AP-176703/2021	EPI_ISL_6453679		Genetica Molecular and Subdepartamento de Virologia ISP Chile	Instituto de Salud Publica de Chile	Karen Orostica et al
hCoV-19/Peru/CUS-CABANA-PE-UPCH-1807/2021	EPI_ISL_7961325		Gerencia Regional de Salud, GERESA Cusco	Laboratorio de Gen√≥mica Microbiana, Universidad Peruana Cayetano Heredia	Brenes Hebleen et al
hCoV-19/Peru/APU-INS-9210/2021	EPI_ISL_6574243		Laboratorio de Referencia Nacional de Virus Respiratorios. Centro Nacional de Salud Publica. Instituto Nacional de Salud Peru.	Laboratorio de Referencia Nacional de Virus Respiratorios. Centro Nacional de Salud Publica. Instituto Nacional de Salud Peru.	Carlos Padilla Rojas et al
hCoV-19/Peru/LIM-INS-7062/2021	EPI_ISL_5503942		Laboratorio de Referencia Nacional de Virus Respiratorios. Centro Nacional de Salud Publica. Instituto Nacional de Salud Peru.	Laboratorio de Referencia Nacional de Virus Respiratorios. Centro Nacional de Salud Publica. Instituto Nacional de Salud Peru.	Carlos Padilla Rojas et al
hCoV-19/Brazil/SP-IB_128966/2021	EPI_ISL_4168858		UBS JARDIM FLOR DA MONTANHA	Instituto Butantan	Dimas Tadeu Covas et al
hCoV-19/USA/AK-PHL16231/2021	EPI_ISL_8327815	OM146697.1	Alaska State Virology Laboratory	Alaska State Virology Laboratory	Jeremy Roe et al
hCoV-19/USA/WA-UW-21120202110/2021	EPI_ISL_8161882	OM125401.1	UW Virology Lab	UW Virology Lab	Pavitra Roychoudhury et al
hCoV-19/USA/GA-CDC-MMB09499688/2021	EPI_ISL_3603513	MZ874042.1	Mako Medical	Centers for Disease Control and Prevention Division of Viral Diseases, Pathogen Discovery	Dakota Howard et al
hCoV-19/USA/WV-WVU-WV125253/2021	EPI_ISL_6264002	OL459578.1	Jefferson Medical Center	WVU and Marshall University Combined Genomics Core Facilities	James Denvir et al
hCoV-19/Djibouti/NAMRU3_E43/2021	EPI_ISL_6693779	OL640815.1	Naval Medical Research Unit No. 3	Naval Medical Research Center Biological Defense Research Directorate	Catherine E. Arnold et al
hCoV-19/USA/NE-CDC-LC0364541/2021	EPI_ISL_6530289	OL556185.1	Laboratory Corporation of America	Centers for Disease Control and Prevention Division of Viral Diseases, Pathogen Discovery	Dakota Howard et al
hCoV-19/NewZealand/21CH0804/2021	EPI_ISL_7377374		Canterbury Health Laboratories	Institute of Environmental Science and Research (ESR)	Sarah Cockerton et al
hCoV-19/NewZealand/21CH0796/2021	EPI_ISL_7377448		Canterbury Health Laboratories	Institute of Environmental Science and Research (ESR)	Sarah Cockerton et al
hCoV-19/USA/MA-CDCBI-CRSP_NUELMGYWXG6SUNJ5/2021	EPI_ISL_5745525	OK695157.1	Broad Institute Clinical Research Sequencing Platform	Infectious Disease Program, Broad Institute of Harvard and MIT	Siddle et al
hCoV-19/Bonaire/BQ-RIVM-65144/2021	EPI_ISL_5822305		Dutch COVID-19 response team	National Institute for Public Health and the Environment (RIVM)	Adam Meijer et al
hCoV-19/Bonaire/BQ-RIVM-65099/2021	EPI_ISL_5821927		Dutch COVID-19 response team	National Institute for Public Health and the Environment (RIVM)	Adam Meijer et al
hCoV-19/Curacao/CW-RIVM-75212/2021	EPI_ISL_8015565		Dutch COVID-19 response team	National Institute for Public Health and the Environment (RIVM)	Adam Meijer et al
hCoV-19/Bonaire/BQ-RIVM-69638/2021	EPI_ISL_6852584		Dutch COVID-19 response team	National Institute for Public Health and the Environment (RIVM)	Adam Meijer et al
hCoV-19/USA/IA-CDC-2-4567661/2021	EPI_ISL_2840365	MZ511608.1	IA State Hygienic Laboratory	Centers for Disease Control and Prevention Division of Viral Diseases, Pathogen Discovery	Mili Sheth et al
hCoV-19/Curacao/CW-RIVM-60513/2021	EPI_ISL_4839794		Dutch COVID-19 response team	National Institute for Public Health and the Environment (RIVM)	Adam Meijer et al
hCoV-19/ElSalvador/INC-LNSP-070/2021	EPI_ISL_8106928		Laboratorio Nacional de Salud Publica	Inciensa, Instituto Costarricense de Investigaci√≥n y Ense√±anza en Nutrici√≥n y Salud	Ruth Vasquez et al
hCoV-19/Australia/SA1024/2021	EPI_ISL_7288171		SA Pathology	SA Pathology	Caitlin Selway et al
hCoV-19/USA/NV-CDC-LC0143898/2021	EPI_ISL_3517632	MZ864962.1	Laboratory Corporation of America	Centers for Disease Control and Prevention Division of Viral Diseases, Pathogen Discovery	Dakota Howard et al
hCoV-19/USA/NV-CDC-ASC210462711/2021	EPI_ISL_6171966	OL429707.1	Aegis Sciences Corporation	Centers for Disease Control and Prevention Division of Viral Diseases, Pathogen Discovery	Dakota Howard et al
hCoV-19/USA/VI-Yale-12066/2021	EPI_ISL_5865580		VIDOH (Virgin Islands Department of Health)	Grubaugh Lab - Yale School of Public Health	Joseph Fauver et al
hCoV-19/Mexico/NAY_IBT_IMSS_4108/2021	EPI_ISL_6863736		Centro de Investigaci√≥n Biom√©dica de Occidente (CIBO)	Instituto de Biotecnolog√≠a de la UNAM	Consorcio Mexicano de Vigilancia Gen√≥mica (CoViGen-Mex). Authors (in alphabetical order): Julio Elias Alvarado-Yaah et al
hCoV-19/Chile/RM-158283/2021	EPI_ISL_5544303		Genetica Molecular and Subdepartamento de Virologia ISP Chile	Instituto de Salud Publica de Chile	Karen Orostica et al
hCoV-19/USA/NH-CDC-ASC210492377/2021	EPI_ISL_6384486	OL482594.1	Aegis Sciences Corporation	Centers for Disease Control and Prevention Division of Viral Diseases, Pathogen Discovery	Dakota Howard et al
hCoV-19/USA/NH-CDC-LC0407344/2021	EPI_ISL_7916096	OL919336.1	Laboratory Corporation of America	Centers for Disease Control and Prevention Division of Viral Diseases, Pathogen Discovery	Dakota Howard et al
hCoV-19/USA/MO-MSPHL-005919/2021	EPI_ISL_8637069		Missouri State Public Health Laboratory	Missouri State Public Health Laboratory	Matthew Sinn et al
hCoV-19/FrenchPolynesia/IPP35916/2021	EPI_ISL_6885057		Outre Mer	National Reference Center for Viruses of Respiratory Infections, Institut Pasteur, Paris	Marion Barbet et al
hCoV-19/USA/CO-CDC-ASC210486128/2021	EPI_ISL_7411725	OL777645.1	Aegis Sciences Corporation	Centers for Disease Control and Prevention Division of Viral Diseases, Pathogen Discovery	Dakota Howard et al
hCoV-19/USA/VT-CDCBI-CRSP_A5GPWGO2ULCBUHWG/2021	EPI_ISL_6210540	OL443859.1	Broad Institute Clinical Research Sequencing Platform	Infectious Disease Program, Broad Institute of Harvard and MIT	Siddle et al
hCoV-19/USA/MI-CDC-ASC210342205/2021	EPI_ISL_6070525	OL400525.1	Aegis Sciences Corporation	Centers for Disease Control and Prevention Division of Viral Diseases, Pathogen Discovery	Dakota Howard et al
hCoV-19/USA/ID-IBL-776920/2021	EPI_ISL_8166912		Idaho Bureau of Laboratories	Idaho Bureau of Laboratories	R. Beukelman et al
hCoV-19/USA/CA-CDC-LC0396439/2021	EPI_ISL_7667929	OL835616.1	Laboratory Corporation of America	Centers for Disease Control and Prevention Division of Viral Diseases, Pathogen Discovery	Dakota Howard et al
hCoV-19/USA/NV-CDC-QDX31046867/2021	EPI_ISL_6909135	OL681512.1	Quest Diagnostics Incorporated	Centers for Disease Control and Prevention Division of Viral Diseases, Pathogen Discovery	Dakota Howard et al
hCoV-19/USA/WI-CDC-LC0387547/2021	EPI_ISL_6905435	OL683298.1	Laboratory Corporation of America	Centers for Disease Control and Prevention Division of Viral Diseases, Pathogen Discovery	Dakota Howard et al
hCoV-19/USA/ME-HETL-J9054/2021	EPI_ISL_6534471		Maine Health and Environmental Testing Laboratory	Tewhey Lab, The Jackson Laboratory	Matluk et al
hCoV-19/Venezuela/Voy62/2021	EPI_ISL_9345977		Casalab	Laboratorio de Virolog√≠a Molecular	Rossana C Jaspe et al
hCoV-19/USA/ID-CDC-LC0445981/2021	EPI_ISL_8470353	OM176213.1	Laboratory Corporation of America	Centers for Disease Control and Prevention Division of Viral Diseases, Pathogen Discovery	Dakota Howard et al
hCoV-19/USA/NY-NYGC-4819-VTM1-FURO986/2021	EPI_ISL_8082381		Weill Cornell Medicine	New York Genome Center	Michael Zody et al
hCoV-19/Aruba/AW-RIVM-72582/2021	EPI_ISL_7469650		Dutch COVID-19 response team	National Institute for Public Health and the Environment (RIVM)	Adam Meijer et al
hCoV-19/USA/NJ-CDC-LC0360201/2021	EPI_ISL_6392625	OL488945.1	Laboratory Corporation of America	Centers for Disease Control and Prevention Division of Viral Diseases, Pathogen Discovery	Dakota Howard et al
hCoV-19/USA/OR-OHSU-14694/2021	EPI_ISL_8160958		OHSU Lab Services Molecular Microbiology Lab	Oregon SARS-CoV-2 Genome Sequencing Center	Brendan L. O'Connell et al
hCoV-19/USA/UT-UPHL-211224324914/2021	EPI_ISL_8066428	OM058610.1	Utah Public Health Laboratory	Utah Public Health Laboratory	Erin L. Young et al
hCoV-19/Bolivia/SAN-CABANA-PE-UPCH-2346/2021	EPI_ISL_8800585		Laboratorio de Diagn√≥stico e Investigaci√≥n BIOSCIENCE SRL	Laboratorio de Gen√≥mica Microbiana, Universidad Peruana Cayetano Heredia	Esdenka P√©rez et al
hCoV-19/Bolivia/SAN-CABANA-PE-UPCH-2344/2021	EPI_ISL_8800583		Laboratorio de Diagn√≥stico e Investigaci√≥n BIOSCIENCE SRL	Laboratorio de Gen√≥mica Microbiana, Universidad Peruana Cayetano Heredia	Esdenka P√©rez et al
hCoV-19/Bonaire/BQ-RIVM-79958/2021	EPI_ISL_8723987		Dutch COVID-19 response team	National Institute for Public Health and the Environment (RIVM)	Adam Meijer et al
hCoV-19/Bolivia/SAN-CABANA-PE-UPCH-2345/2021	EPI_ISL_8800584		Laboratorio de Diagn√≥stico e Investigaci√≥n BIOSCIENCE SRL	Laboratorio de Gen√≥mica Microbiana, Universidad Peruana Cayetano Heredia	Esdenka P√©rez et al
hCoV-19/Canada/QC-L00359532001/2021	EPI_ISL_3458934		Laboratoire de sant√© publique du Qu√©bec	Laboratoire de sant√© publique du Qu√©bec	Sandrine Moreira et al
hCoV-19/Mexico/BCN_InDRE_FB30680_S6379/2021	EPI_ISL_4199313		LESP Baja California	Instituto de Diagnostico y Referencia Epidemiologicos (INDRE)	Claudia Wong-Arambula et al
hCoV-19/USA/OK-USAFSAM-S9461/2021	EPI_ISL_7978984		US Air Force School of Aerospace Medicine	US Air Force School of Aerospace Medicine	Anthony Fries et al
hCoV-19/USA/CT-CDC-LC0240500/2021	EPI_ISL_4332285	OK195775.1	Laboratory Corporation of America	Centers for Disease Control and Prevention Division of Viral Diseases, Pathogen Discovery	Dakota Howard et al
hCoV-19/USA/RI-CDCBI-RIDOH_2FOIUAKI7W4IKBO3/2021	EPI_ISL_5746277	OK711962.1	Rhode Island Department of Health	Infectious Disease Program, Broad Institute of Harvard and MIT	Siddle et al
hCoV-19/USA/IA-SHL-1944883/2021	EPI_ISL_7325476		State Hygienic Laboratory at the University of Iowa	State Hygienic Laboratory at the University of Iowa	Valerie Reeb et al
hCoV-19/USA/PA-CDC-STM-GRH4R4ANC/2021	EPI_ISL_7943935	OL933312.1	Helix	Centers for Disease Control and Prevention Division of Viral Diseases, Pathogen Discovery	Dakota Howard et al
hCoV-19/ElSalvador/INC-LNSP-066/2021	EPI_ISL_8106954		Laboratorio Nacional de Salud Publica	Inciensa, Instituto Costarricense de Investigaci√≥n y Ense√±anza en Nutrici√≥n y Salud	Ruth Vasquez et al
hCoV-19/USA/TX-HMH-MCoV-68542/2021	EPI_ISL_7415816		Houston Methodist Hospital	Houston Methodist Hospital	Randall J. Olsen et al
hCoV-19/Australia/NT10004/2021	EPI_ISL_2982303		PathWest Laboratory Medicine WA	PathWest Laboratory Medicine WA Microbial Surveillance Unit	PathWest Laboratory Medicine WA Microbial Surveillance Unit et al
hCoV-19/USA/SC-CDC-MMB11795919/2021	EPI_ISL_8128410	OM031234.1	Mako Medical	Centers for Disease Control and Prevention Division of Viral Diseases, Pathogen Discovery	Dakota Howard et al
hCoV-19/USA/MI-CDC-ASC210559508/2021	EPI_ISL_8870926	OM308275.1	Aegis Sciences Corporation	Centers for Disease Control and Prevention Division of Viral Diseases, Pathogen Discovery	Dakota Howard et al
hCoV-19/USA/HI-H216266/2021	EPI_ISL_7811968		State Laboratories Division, Hawaii State Department of Health	State Laboratories Division, Hawaii State Department of Health	Pamela O'Brien et al
hCoV-19/USA/MN-CDC-IBX616971824182/2021	EPI_ISL_4021124	OK056422.1	Infinity Biologix	Centers for Disease Control and Prevention Division of Viral Diseases, Pathogen Discovery	Dakota Howard et al
hCoV-19/NorthernMarianaIslands/CDC-2-5096545/2021	EPI_ISL_6474575	OL520891.1	Commonwealth Healthcare Center	Centers for Disease Control and Prevention Division of Viral Diseases, Pathogen Discovery	Mili Sheth et al
hCoV-19/Guam/H227322/2021	EPI_ISL_8748344		Guam Public Health Laboratory	State Laboratories Division, Hawaii State Department of Health	Pamela O'Brien et al
hCoV-19/Guam/GU-CDC-2-5400804/2021	EPI_ISL_8953985	OM338162.1	Guam Public Health Laboratory	Centers for Disease Control and Prevention Division of Viral Diseases, Pathogen Discovery	Mili Sheth et al
hCoV-19/USA/MP-CDC-2-5350526/2021	EPI_ISL_8681757	OM258840.1	Commonwealth Healthcare Center	Centers for Disease Control and Prevention Division of Viral Diseases, Pathogen Discovery	Mili Sheth et al
hCoV-19/USA/MP-CDC-2-5441768/2021	EPI_ISL_9329146	OM444809.1	Commonwealth Healthcare Center	Centers for Disease Control and Prevention Division of Viral Diseases, Pathogen Discovery	Mili Sheth et al
hCoV-19/USA/OH-CDC-QDX30170241/2021	EPI_ISL_5964556	OL360039.1	Quest Diagnostics Incorporated	Centers for Disease Control and Prevention Division of Viral Diseases, Pathogen Discovery	Dakota Howard et al
hCoV-19/USA/KY-CDC-ASC210398868/2021	EPI_ISL_7410030	OL776994.1	Aegis Sciences Corporation	Centers for Disease Control and Prevention Division of Viral Diseases, Pathogen Discovery	Dakota Howard et al
hCoV-19/Argentina/INEI112015/2021	EPI_ISL_6695228		Servicio Virosis Respiratorias-Departamento Virolog√≠a-INEI	Instituto Nacional Enfermedades Infecciosas C.G.Malbran	Baumeister E. et al
hCoV-19/Argentina/INEI113579/2021	EPI_ISL_8688610		Servicio Virosis Respiratorias-Departamento Virolog√≠a-INEI	Instituto Nacional Enfermedades Infecciosas C.G.Malbran	Baumeister E. et al
hCoV-19/Argentina/INEI117578/2022	EPI_ISL_9191657		Servicio Virosis Respiratorias-Departamento Virolog√≠a-INEI	Instituto Nacional Enfermedades Infecciosas C.G.Malbran	Baumeister E. et al
hCoV-19/Argentina/INEI113133/2021	EPI_ISL_7753331		Servicio Virosis Respiratorias-Departamento Virologia-INEI	Instituto Nacional Enfermedades Infecciosas C.G.Malbran	Baumeister E. et al
hCoV-19/Argentina/INEI114761/2021	EPI_ISL_9189516		Servicio Virosis Respiratorias-Departamento Virolog√≠a-INEI	Instituto Nacional Enfermedades Infecciosas C.G.Malbran	Baumeister E. et al
hCoV-19/Argentina/INEI113961/2021	EPI_ISL_8688888		Servicio Virosis Respiratorias-Departamento Virolog√≠a-INEI	Instituto Nacional Enfermedades Infecciosas C.G.Malbran	Baumeister E. et al
hCoV-19/Argentina/INEI113395/2021	EPI_ISL_8688722		Servicio Virosis Respiratorias-Departamento Virolog√≠a-INEI	Instituto Nacional Enfermedades Infecciosas C.G.Malbran	Baumeister E. et al
hCoV-19/Argentina/INEI115555/2021	EPI_ISL_9189086		Servicio Virosis Respiratorias-Departamento Virolog√≠a-INEI	Instituto Nacional Enfermedades Infecciosas C.G.Malbran	Baumeister E. et al
hCoV-19/Argentina/INEI113815/2021	EPI_ISL_8688846		Servicio Virosis Respiratorias-Departamento Virolog√≠a-INEI	Instituto Nacional Enfermedades Infecciosas C.G.Malbran	Baumeister E. et al
hCoV-19/Argentina/INEI115847/2021	EPI_ISL_9189711		Servicio Virosis Respiratorias-Departamento Virolog√≠a-INEI	Instituto Nacional Enfermedades Infecciosas C.G.Malbran	Baumeister E. et al
hCoV-19/USA/NV-NSPHL-405836/2021	EPI_ISL_4410212		Nevada State Public Health Laboratory	Nevada State Public Health Laboratory	Andrew Gorzalski et al
hCoV-19/Aruba/AW-RIVM-77638/2021	EPI_ISL_8586685		Dutch COVID-19 response team	National Institute for Public Health and the Environment (RIVM)	Adam Meijer et al
hCoV-19/Aruba/AW-RIVM-76965/2021	EPI_ISL_8586653		Dutch COVID-19 response team	National Institute for Public Health and the Environment (RIVM)	Adam Meijer et al
hCoV-19/Chile/AR-UFRO-0083/2021	EPI_ISL_5071319		Hospital Dr. Hern√°n Henr√≠quez Aravena	Unidad de Gen√≥mica y Bioinform√°tica, N√∫cleo Cient√≠fico y Tecnol√≥gico en Biorecursos (BIOREN), Universidad de La Frontera	Benjam√≠n Leyton Carcaman et al
hCoV-19/Aruba/AW-RIVM-71232/2021	EPI_ISL_7469599		Dutch COVID-19 response team	National Institute for Public Health and the Environment (RIVM)	Adam Meijer et al
hCoV-19/Aruba/AW-RIVM-66044/2021	EPI_ISL_5967667		Dutch COVID-19 response team	National Institute for Public Health and the Environment (RIVM)	Adam Meijer et al
hCoV-19/Aruba/AW-RIVM-66117/2021	EPI_ISL_5967790		Dutch COVID-19 response team	National Institute for Public Health and the Environment (RIVM)	Adam Meijer et al
hCoV-19/USA/OK-CDC-LC0147003/2021	EPI_ISL_3518073	MZ865403.1	Laboratory Corporation of America	Centers for Disease Control and Prevention Division of Viral Diseases, Pathogen Discovery	Dakota Howard et al
hCoV-19/Ecuador/NIC-INSPI-364867/2021	EPI_ISL_8011734		INSPI-CRN DE INFLUENZA Y OTROS VIRUS RESPIRATORIOS	INSPI-CRN DE INFLUENZA Y OTROS VIRUS RESPIRATORIOS	Alfredo Bruno et al
hCoV-19/Ecuador/USFQ-2292/2021	EPI_ISL_8183431		Institute of Microbiology, Universidad San Francisco de Quito	Institute of Microbiology, Universidad San Francisco de Quito	Erika B. Mu√±oz et al
hCoV-19/Venezuela/Mer9304/2021	EPI_ISL_9377163		IVIC	Laboratorio de Virologia Molecular	Rossana C Jaspe et al
hCoV-19/Venezuela/Mer9215/2021	EPI_ISL_9377157		IVIC	Laboratorio de Virologia Molecular	Rossana C Jaspe et al
hCoV-19/Bolivia/SAN-CABANA-PE-UPCH-2297/2021	EPI_ISL_8800579		Laboratorio de Diagn√≥stico e Investigaci√≥n BIOSCIENCE SRL	Laboratorio de Gen√≥mica Microbiana, Universidad Peruana Cayetano Heredia	Esdenka P√©rez et al
hCoV-19/Bolivia/SAN-CABANA-PE-UPCH-2290/2021	EPI_ISL_8800573		Laboratorio de Diagn√≥stico e Investigaci√≥n BIOSCIENCE SRL	Laboratorio de Gen√≥mica Microbiana, Universidad Peruana Cayetano Heredia	Esdenka P√©rez et al
hCoV-19/Bolivia/SAN-CABANA-PE-UPCH-2278/2021	EPI_ISL_8800563		Laboratorio de Diagn√≥stico e Investigaci√≥n BIOSCIENCE SRL	Laboratorio de Gen√≥mica Microbiana, Universidad Peruana Cayetano Heredia	Esdenka P√©rez et al
hCoV-19/Bolivia/SAN-CABANA-PE-UPCH-2281/2021	EPI_ISL_8800566		Laboratorio de Diagn√≥stico e Investigaci√≥n BIOSCIENCE SRL	Laboratorio de Gen√≥mica Microbiana, Universidad Peruana Cayetano Heredia	Esdenka P√©rez et al
hCoV-19/USA/NJ-CDC-LC0370911/2021	EPI_ISL_6540697	OL560831.1	Laboratory Corporation of America	Centers for Disease Control and Prevention Division of Viral Diseases, Pathogen Discovery	Dakota Howard et al
hCoV-19/Chile/LL-PUC_MVL_2082/2021	EPI_ISL_8158264		Laboratorio de Infectologia y Virologia Molecular	Laboratory of Molecular Virology, School of Medicine, Pontificia Universidad Catolica de Chile	Catalina Pardo-Roa et al
hCoV-19/Chile/RM-163559/2021	EPI_ISL_5880244		Genetica Molecular and Subdepartamento de Virologia ISP Chile	Instituto de Salud Publica de Chile	Karen Orostica et al
hCoV-19/Chile/RM-USS-UNAB-ALT591/2021	EPI_ISL_5887511		Universidad San Sebastian	Facultad de Ciencias de la Vida, UNAB	Claudio Meneses et al hCoV-19/TrinidadandTobago/107996/2021 EPI_ISL_8262740 Trinidad Public Health Laboratory Carrington Lab, Department of Preclinical Sciences, Faculty of Medical Sciences, The University of the West Indies, St Augustine Campus Nikita S. D. Sahadeo et al hCoV-19/TrinidadandTobago/104783/2021 EPI_ISL_7285036 The Caribbean Public Health Agency Carrington Lab, Department of Preclin…	ASM - P.O. Madonna delle Grazie - Matera	Massimo Dell'Edera et al
hCoV-19/Seychelles/SS3928/2021	EPI_ISL_6705046	OL691217.1	Seychelles Public Health Laboratory	KEMRI-Wellcome Trust Research Programme,Kilifi	Githinji G. et al
hCoV-19/Seychelles/SS4746/2021	EPI_ISL_8424542	OM158588.1	Seychelles Public Health Laboratory	KEMRI-Wellcome Trust Research Programme,Kilifi	Githinji G. et al
hCoV-19/Seychelles/SS3939/2021	EPI_ISL_6705053	OL691224.1	Seychelles Public Health Laboratory	KEMRI-Wellcome Trust Research Programme,Kilifi	Githinji G. et al
hCoV-19/Seychelles/SS3927/2021	EPI_ISL_6705045	OL691216.1	Seychelles Public Health Laboratory	KEMRI-Wellcome Trust Research Programme,Kilifi	Githinji G. et al
hCoV-19/Seychelles/SS4651/2021	EPI_ISL_8424497	OM158507.1	Seychelles Public Health Laboratory	KEMRI-Wellcome Trust Research Programme,Kilifi	Githinji G. et al
hCoV-19/Seychelles/SS4658/2021	EPI_ISL_8424477	OM158514.1	Seychelles Public Health Laboratory	KEMRI-Wellcome Trust Research Programme,Kilifi	Githinji G. et al
hCoV-19/CzechRepublic/12svan1062/2021	EPI_ISL_7285772		Fakultn√≠ nemocnice u sv. Anny v Brnƒõ	Fakultn√≠ nemocnice u sv. Anny v Brnƒõ	Milada Dvo≈ô√°ƒçkov√°. Jan Vrbsky et al
hCoV-19/Liechtenstein/FL-Risch-21B2415294/2021	EPI_ISL_7506651		Dr. Risch Ostschweiz AG	Dr Risch Laboratory	Nadia Wohlwend et al
hCoV-19/Iceland/9532/2021	EPI_ISL_3928496		The National University Hospital of Iceland	deCODE genetics	Daniel F Gudbjartsson et al A
hCoV-19/Mozambique/CERI-KRISP-K021180/2021	EPI_ISL_3663585		Instituto Nacional de Saude (INS), Mozambique	CERI, Centre for Epidemic Response and Innvoation, Stellenbosch University and KRISP, KZN Research Innovation and Sequencing Platform, UKZN.	Nalia Ismael et al
hCoV-19/Morocco/IPM20378490/2021	EPI_ISL_6332511		Medical Virology and BSL3 Laboratory	Centre de S√©quen√ßage G√©nomique	EL Hamouchi Adil et al
hCoV-19/Bangladesh/IEDCR-icddrb-GSB01-204/2021	EPI_ISL_8929483		Institute of Epidemiology, Disease Control and Research (IEDCR)	IEDCR-icddr,b	Syed Muktadir Al Sium et al
hCoV-19/Jordan/RMSR11S62/2021	EPI_ISL_6075505		Jordan Royal Medical Services Mobile biological lab	Jordan Royal Medical Services Genomics Core Lab	Dr. Rame Hamdi khasawneh et al
hCoV-19/Mozambique/CERI-KRISP-K030802/2021	EPI_ISL_6795172		Instituto Nacional de Saude (INS), Mozambique	CERI, Centre for Epidemic Response and Innvoation, Stellenbosch University and KRISP, KZN Research Innovation and Sequencing Platform, UKZN.	Nalia Ismael et al
hCoV-19/Eswatini/N21922/2021	EPI_ISL_9439143		Raleigh Fitkin Memorial	National Institute for Communicable Diseases of the National Health Laboratory Service	Maphalala G et al
hCoV-19/Mozambique/CERI-KRISP-K027158/2021	EPI_ISL_8799653		Instituto Nacional de Saude (INS)	CERI, Centre for Epidemic Response and Innvoation, Stellenbosch University and KRISP, KZN Research Innovation and Sequencing Platform, UKZN.	Nalia Ismael et al
hCoV-19/Denmark/DCGC-185299/2021	EPI_ISL_5404137		Department of Bacteria, Parasites and Fungi, Statens Serum Institut, Copenhagen, Denmark	Statens Serum Institut Bioinformatics and Microbial Genomics	Danish Covid-19 Genome Consortium et al
hCoV-19/Kazakhstan/ZHA-NRL-1088/2021	EPI_ISL_7629687		National Center of Expertise CSEC MH RK in Jambyl Region	Reference laboratory for the control of viral infections	Madina Tleubergenova et al
hCoV-19/Monaco/IPP14904/2021	EPI_ISL_2923153		Labo Analyses Med	National Reference Center for Viruses of Respiratory Infections, Institut Pasteur, Paris	Marion Barbet et al
hCoV-19/Greece/40780/2021	EPI_ISL_8105539		Central Public Health Laboratory, National Public Health Organization	Central Public Health Laboratory, National Public Health Organization	Kyriaki Tryfinopoulou et al
hCoV-19/Macedonia/32071/2021	EPI_ISL_6643638		Laboratory of Virology - Institute of Public Health Skopje, Macedonia	Laboratory of Virology - Institute of Public Health Skopje, Macedonia	Teodora Buzharova et al
hCoV-19/Georgia/Tb-SNGS1577/2021	EPI_ISL_5622374		Department for Virology, Molecular Biology and Genome Research, R. G. Lugar Center for Public Health Research, National Center for Disease Control and Public Health (NCDC) of Georgia.	Department for Virology, Molecular Biology and Genome Research, R. G. Lugar Center for Public Health Research, National Center for Disease Control and Public Health (NCDC) of Georgia.	Giorgi Tomashvili et al
hCoV-19/HongKong/CM21000722/2021	EPI_ISL_7406545		Temporary Specimen Collection Centre at the AsiaWorld-Expo	Hong Kong Department of Health	Alan K.L. Tsang et al
hCoV-19/Russia/SPE-RII-MH35542S/2021	EPI_ISL_6192772		City Hospital No 40	WHO National Influenza Centre Russian Federation	Korzhanova Margarita et al
hCoV-19/Slovenia/08-265286-MB/2021	EPI_ISL_8855033		National Laboratory for Health, Environment and Food, OMM, Maribor	NLZOH (National Laboratory for Health, Environment and Food) / CISLD (Clinical Institute of Special Laboratory Diagnostics), University Children's Hospital, University Medical Center Ljubljana	Sandra Janezic et al
hCoV-19/Moldova/un-ChVir25847/2021	EPI_ISL_3064708		National Agency for Public Health, Republic of Moldov	Charit√© Universit√§tsmedizin Berlin, Institut f√ºr Virologie	Victor M Corman et al
hCoV-19/Netherlands/GE-RIVM-50445/2021	EPI_ISL_3731824		Dutch COVID-19 response team	National Institute for Public Health and the Environment (RIVM)	Adam Meijer et al
hCoV-19/Slovenia/412190/2021	EPI_ISL_6248806		Institute of Microbiology and Immunology, Faculty of Medicine, University of Ljubljana	Institute of Microbiology and Immunology, Faculty of Medicine, University of Ljubljana	Alen Suljiƒç et al
hCoV-19/Greece/38290/2021	EPI_ISL_6697617		Central Public Health Laboratory, National Public Health Organization	Central Public Health Laboratory, National Public Health Organization	Kyriaki Tryfinopoulou et al
hCoV-19/Macedonia/58778/2021	EPI_ISL_9522380		Laboratory of Virology - Institute of Public Health Skopje, Macedonia	Laboratory of Virology - Institute of Public Health Skopje, Macedonia	Teodora Buzharova et al
hCoV-19/France/IDF-CERBAHC-11586715/2021	EPI_ISL_8771835		CERBALLIANCE PARIS ET IDF EST	CERBA HealthCare	B√©n√©dicte Roquebert et al
hCoV-19/Kazakhstan/1652/2021	EPI_ISL_4443246		Nur-Sultan city	National center of Expertise, National center for Biotechnology	Abdaliyev Askar et al
hCoV-19/Germany/SH-RKI-I-314778/2021	EPI_ISL_6203661		LADR Zentrallabor DR. Kramer & Kollegen Geesthacht	Robert Koch Institute	?
hCoV-19/Macedonia/54381/2021	EPI_ISL_6643850		Laboratory of Virology - Institute of Public Health Skopje, Macedonia	Laboratory of Virology - Institute of Public Health Skopje, Macedonia	Teodora Buzharova et al
hCoV-19/Iran/NIC-O5/2021	EPI_ISL_8753999		National Influenza Center, Virology Department	National Influenza Center	K Sadeghi et al
hCoV-19/Venezuela/VOY2/2021	EPI_ISL_8804697		Casalab	Laboratorio de Virolog√≠a Molecular CMBC, IVIC	Rossana C Jaspe et al
hCoV-19/Thailand/Bangkok-RAMA-CMG-0165/2021	EPI_ISL_8933683		Ramathibodi Hospital	Center for Medical Genomics Ramathibodi Hospital	Wasun Chantratita et al
hCoV-19/Serbia/K237991_1512/2021	EPI_ISL_8748603		Laboratory for COVID19 diagnostics, Clinical Centre of Serbia	Institute of microbiology and Immunology, Faculty of Medicine, University of Belgrade	Knezevic et al
hCoV-19/Moldova/Nr-103014/2021	EPI_ISL_8172925		Virology Laboratory, NAPH, Moldova	Virology Laboratory, NAPH, Moldova	Halacu Ala et al
hCoV-19/Mexico/CMX-INMEGEN-32-135/2021	EPI_ISL_5410134		SALUD DIGNA	Instituto Nacional de Medicina Genomica	Cedro-Tanda A et al
hCoV-19/China/IVDC-DL-90/2021	EPI_ISL_8653783		Dalian Municipal Center for Disease Control and Prevention	National Institute for Viral Disease Control and Prevention, China CDC	Haibo Sun et al
hCoV-19/China/IVDC-DL-91/2021	EPI_ISL_8653784		Dalian Municipal Center for Disease Control and Prevention	National Institute for Viral Disease Control and Prevention, China CDC	Haibo Sun et al
hCoV-19/SaintBarthelemy/IPP36166/2021	EPI_ISL_6886602		Outre Mer	National Reference Center for Viruses of Respiratory Infections, Institut Pasteur, Paris	Marion Barbet et al
hCoV-19/Estonia/17905799/2021	EPI_ISL_7899376		Synlab Eesti O√ú	1. Laboratory of Communicable Diseases (Estonia); 2. Eurofins Genomics Europe Sequencing GmbH	Abroi A. et al
hCoV-19/Mexico/OAX-INMEGEN-32-194/2021	EPI_ISL_5410196		SALUD DIGNA	Instituto Nacional de Medicina Genomica	Cedro-Tanda A et al
hCoV-19/Ecuador/NIC-INSPI-355803/2021	EPI_ISL_6507651		INSPI-CRN DE INFLUENZA Y OTROS VIRUS RESPIRATORIOS	INSPI-CRN DE INFLUENZA Y OTROS VIRUS RESPIRATORIOS	Alfredo Bruno et al
hCoV-19/Colombia/DC-LSPSDS-VG-1233172/2021	EPI_ISL_8266893		LSPSDS	LSPSDS	Johana Hernandez Toloza et al
hCoV-19/Chile/AR-UFRO-0264/2021	EPI_ISL_5881123		Hospital Dr. Hen√°n Herriquez Aravena	Unidad de Gen√≥mica y Bioinform√°tica, N√∫cleo Cient√≠fico y Tecnol√≥gico en Biorecursos (BIOREN), Universidad de La Frontera	Benjam√≠n Leyton Carcaman et al
hCoV-19/Ecuador/NIC-INSPI-356078/2021	EPI_ISL_6507656		INSPI-CRN DE INFLUENZA Y OTROS VIRUS RESPIRATORIOS	INSPI-CRN DE INFLUENZA Y OTROS VIRUS RESPIRATORIOS	Alfredo Bruno et al
hCoV-19/Ecuador/NIC-INSPI-348949/2021	EPI_ISL_6129839		INSPI-CRN DE INFLUENZA Y OTROS VIRUS RESPIRATORIOS	INSPI-CRN DE INFLUENZA Y OTROS VIRUS RESPIRATORIOS	Alfredo Bruno et al
hCoV-19/Ecuador/NIC-INSPI-61185/2021	EPI_ISL_8011688		INSPI-CRN DE INFLUENZA Y OTROS VIRUS RESPIRATORIOS	INSPI-CRN DE INFLUENZA Y OTROS VIRUS RESPIRATORIOS	Alfredo Bruno et al
hCoV-19/Ecuador/NIC-INSPI-57606/2021	EPI_ISL_6526350		INSPI-CRN DE INFLUENZA Y OTROS VIRUS RESPIRATORIOS	INSPI-CRN DE INFLUENZA Y OTROS VIRUS RESPIRATORIOS	Alfredo Bruno et al
hCoV-19/Ecuador/USFQ-2188/2021	EPI_ISL_6367996		Institute of Microbiology, Universidad San Francisco de Quito	Institute of Microbiology, Universidad San Francisco de Quito	Fernanda Zurita et al
hCoV-19/Portugal/PT24494/2021	EPI_ISL_8539176		ABC Algarve	Instituto Nacional de Saude (INSA)	Borges et al
hCoV-19/Estonia/RC0066219/2021	EPI_ISL_4503512		Synlab Eesti O√ú	1. Laboratory of Communicable Diseases (Estonia); 2. Eurofins Genomics Europe Sequencing GmbH	Liidia Dotsenko et al.
hCoV-19/Finland/THL-202130854/2021	EPI_ISL_7493429		NordLab Kemi	Expert Microbiology, National Institute for Health and Welfare	Soile Blomqvist et al
hCoV-19/Finland/THL-202134828/2021	EPI_ISL_8807684		NordLab Kokkola	Expert Microbiology, National Institute for Health and Welfare	Soile Blomqvist et al
hCoV-19/Estonia/RC0277650/2021	EPI_ISL_9462748		Synlab Eesti O√ú	1. Laboratory of Communicable Diseases (Estonia); 2. Eurofins Genomics Europe Sequencing GmbH	Abroi A. et al
hCoV-19/Ecuador/USFQ-2239/2021	EPI_ISL_6367756		Institute of Microbiology, Universidad San Francisco de Quito	Institute of Microbiology, Universidad San Francisco de Quito	Erika B. Mu√±oz et al
hCoV-19/Estonia/RC0156661/2021	EPI_ISL_6513077		Synlab Eesti O√ú	1. Laboratory of Communicable Diseases (Estonia); 2. Eurofins Genomics Europe Sequencing GmbH	Liidia Dotsenko et al.
hCoV-19/Latvia/2112067509/2021	EPI_ISL_9701693		Riga East University Hospital, National Microbiology Reference Laboratory	Riga East University Hospital, National Microbiology Reference Laboratory; Eurofins Genomics Europe Sequencing GmbH	ƒ¢irts ≈†ƒ∑enders et al
hCoV-19/Ukraine/Kyiv-192623/2021	EPI_ISL_9663008		State Institution "Kyiv City Center for Control and Prevention of Diseases of Ministry of Health of Ukraine"	L.V. Gromashevsky Institute of Epidemiology and Infectious Diseases of the NAMS of Ukraine	Anna Yakovleva et al
hCoV-19/PDL/IPP37484/2021	EPI_ISL_7218136		Hopital	National Reference Center for Viruses of Respiratory Infections, Institut Pasteur, Paris	Marion Barbet et al
hCoV-19/PDL/IPP37485/2021	EPI_ISL_7218140		Hopital	National Reference Center for Viruses of Respiratory Infections, Institut Pasteur, Paris	Marion Barbet et al
hCoV-19/Norway/28101/2021	EPI_ISL_7467011		Haugesund Hospital, laboratory for Medical Microbiology	Norwegian Institute of Public Health, Department of Virology	Kathrine Stene-Johansen et al
hCoV-19/Moldova/A0093_2021_10_22/2021	EPI_ISL_7678184		Moldova, Chisinau, MedExpert	Moldova, Chisinau, MedExpert	Morozov Alexandr et al
hCoV-19/SouthKorea/KDCA17258/2021	EPI_ISL_6749129		Division of Emerging Infectious Diseases, Bureau of Infectious Diseases Diagnosis Control, Korea Disease Control and Prevention Agency	Division of Emerging Infectious Diseases, Bureau of Infectious Diseases Diagnosis Control, Korea Disease Control and Prevention Agency	Ae Kyung Park et al
hCoV-19/SouthKorea/KDCA21375/2021	EPI_ISL_7794230		Division of Emerging Infectious Diseases, Bureau of Infectious Diseases Diagnosis Control, Korea Disease Control and Prevention Agency	Division of Emerging Infectious Diseases, Bureau of Infectious Diseases Diagnosis Control, Korea Disease Control and Prevention Agency	Ae Kyung Park et al
hCoV-19/SouthKorea/KDCA25215/2021	EPI_ISL_8616992		Division of Emerging Infectious Diseases, Bureau of Infectious Diseases Diagnosis Control, Korea Disease Control and Prevention Agency	Division of Emerging Infectious Diseases, Bureau of Infectious Diseases Diagnosis Control, Korea Disease Control and Prevention Agency	Jeong-Ah Kim et al
hCoV-19/SouthKorea/KDCA22669/2021	EPI_ISL_8006878		Division of Emerging Infectious Diseases, Bureau of Infectious Diseases Diagnosis Control, Korea Disease Control and Prevention Agency	Division of Emerging Infectious Diseases, Bureau of Infectious Diseases Diagnosis Control, Korea Disease Control and Prevention Agency	Jeong-Ah Kim et al
hCoV-19/Australia/NT-RDH-06/2021	EPI_ISL_7141552		Territory Pathology	Territory Pathology	Ella Meumann et al
hCoV-19/Kyrgyzstan/ChVir26576_19/2021	EPI_ISL_9178047		Department of Disease Prevention and State Sanitary and Epidemiological Supervision of the Ministry of Health of the Kyrgyz Republic	Charit√© Universit√§tsmedizin Berlin, Institut f√ºr Virologie	Victor M Corman et al
hCoV-19/Cameroon/DO344466/2021	EPI_ISL_9624561		CREMER (Centre de Recherches sur les Maladies Emergentes et Re-emergentes)	CREMER (Centre de Recherches sur les Maladies Emergentes et Re-emergentes)	Celestin Godwe et al
hCoV-19/Norway/24536/2021	EPI_ISL_6347296		Haukeland University Hospital, Dept. of Microbiology	Norwegian Institute of Public Health, Department of Virology	Kathrine Stene-Johansen et al
hCoV-19/Moldova/A0047_2021_10_22/2021	EPI_ISL_7677990		Moldova, Chisinau, MedExpert	Moldova, Chisinau, MedExpert	Morozov Alexandr et al
hCoV-19/U.S.VirginIslands/VI-Yale-14491/2021	EPI_ISL_7980721		VIDOH (Virgin Islands Department of Health)	Grubaugh Lab - Yale School of Public Health	Chantal Vogels et al
hCoV-19/Slovenia/90-057728-NM/2021	EPI_ISL_7262314		National Laboratory for Health, Environment and Food, OMM, Novo mesto	NLZOH (National Laboratory for Health, Environment and Food) / CISLD (Clinical Institute of Special Laboratory Diagnostics), University Children's Hospital, University Medical Center Ljubljana	Sandra Janezic et al
hCoV-19/Lithuania/LTU000_RSL_COV095247/2021	EPI_ISL_6601740		Viesoji istaiga Respublikine Siauliu ligonine	National Public Health Surveillance Laboratory	Lukas Zemaitis et al
hCoV-19/Lithuania/LTU000_REZUS_10_30_255/2021	EPI_ISL_6601837		UAB "Rezus.lt"	National Public Health Surveillance Laboratory	Lukas Zemaitis et al
hCoV-19/Russia/AST-RII-MH38937S/2021	EPI_ISL_6831963		Aleksandro-Mariinsky Regional Clinical Hospital	WHO National Influenza Centre Russian Federation	Andrey Komissarov et al
hCoV-19/Russia/ORE-RII-MH36238S/2021	EPI_ISL_5933711		Orenburg Municipal Clinical Hospital No 1	WHO National Influenza Centre Russian Federation	Andrey Komissarov et al
hCoV-19/Russia/MAG-RII-MH54242S/2022	EPI_ISL_9338844		Magadan Regional Dispensary of Phthisiology and Infectious Diseases	WHO National Influenza Centre Russian Federation	Andrey Komissarov et al
hCoV-19/Montenegro/CO-00421_MNE000_2623192102/2021	EPI_ISL_4504028		Laboratory for Molecular Diagnostics, IPHMN	Eurofins Genomics Europe Sequencing GmbH	Danijela Vujo≈°eviƒá et al
hCoV-19/Montenegro/CO-00568_MNE000_5741212102/2021	EPI_ISL_8059553		Laboratory for Molecular Diagnostics,IPHMN	Eurofins Genomics Europe Sequencing GmbH	Danijela Vujo≈°eviƒá et al
hCoV-19/Switzerland/SO-ETHZ-34509651/2021	EPI_ISL_5864787		Viollier AG	Department of Biosystems Science and Engineering, ETH Z√ºrich	Chaoran Chen et al
hCoV-19/Slovenia/17-098194-CE/2021	EPI_ISL_7262856		National Laboratory for Health, Environment and Food, OMM, Celje	NLZOH (National Laboratory for Health, Environment and Food) / CISLD (Clinical Institute of Special Laboratory Diagnostics), University Children's Hospital, University Medical Center Ljubljana	Sandra Janezic et al
hCoV-19/Israel/SMC-7019978/2021	EPI_ISL_6205717		Shamir Medical Center (Asaf Harofe)	Shamir Medical Center (Asaf Harofe)	Nir Rainy et al
hCoV-19/Crimea/RII-MH29254S/2021	EPI_ISL_3123000		Republican Children‚Äôs Clinical Infectious Diseases Hospital	WHO National Influenza Centre Russian Federation	Andrey Komissarov et al
hCoV-19/Sweden/01_SE100_21CS106351/2021	EPI_ISL_7120961		Karolinska University Hospital Huddinge	Karolinska University Hospital	Jan Albert et al
hCoV-19/Russia/MOS-CRIE-L189D1564_3655/2021	EPI_ISL_7688378		Molecular diagnostic laboratory of Federal Budget Institution of Science "Central Research Institute of Epidemiology" of The Federal Service on Customers' Rights Protection and Human Well-being Surveillance	Group of Genomics and Postgenomic Technologies of Central Research Institute of Epidemiology	Samoilov A.E. et al
hCoV-19/Slovakia/run220113_RUVZ_TN-22-185/2021	EPI_ISL_9152307		Public Health Authority of the Slovak Republic	Public Health Authority of the Slovak Republic	Barbora Kotvasov√° et al
hCoV-19/Bonaire/BQ-RIVM-73239/2021	EPI_ISL_7469770		Dutch COVID-19 response team	National Institute for Public Health and the Environment (RIVM)	Adam Meijer et al
hCoV-19/Israel/CVL-15814/2021	EPI_ISL_3279259		Israel Central Virology laboratory	Israel National Consortium for SARS-CoV-2 sequencing	Neta Zuckerman et al
hCoV-19/Georgia/Tb-SNGS2099/2021	EPI_ISL_7876007		Department for Virology, Molecular Biology and Genome Research, R. G. Lugar Center for Public Health Research, National Center for Disease Control and Public Health (NCDC) of Georgia.	Department for Virology, Molecular Biology and Genome Research, R. G. Lugar Center for Public Health Research, National Center for Disease Control and Public Health (NCDC) of Georgia.	Giorgi Tomashvili et al
hCoV-19/Monaco/IPP14379/2021	EPI_ISL_2757671		Hospital	National Reference Center for Viruses of Respiratory Infections, Institut Pasteur, Paris	Marion Barbet et al
hCoV-19/CzechRepublic/UMTM252837/2021	EPI_ISL_3987584		Institute of Molecular and Translational Medicine / Laboratory of Experimental Medicine, Faculty of Medicine and Dentistry, Palacky University	Institute of Molecular and Translational Medicine / Laboratory of Experimental Medicine, Faculty of Medicine and Dentistry, Palacky University	Rastislav Slavkovsk√Ω et al
hCoV-19/Russia/YAR-RII-MH46797S/2021	EPI_ISL_8109646		Yaroslavl Clinical Infectious Diseases Hospital	WHO National Influenza Centre Russian Federation	Andrey Komissarov et al
hCoV-19/Slovakia/UKBA-8533/2022	EPI_ISL_9206071		Institute of Virology, Biomedical Research Center of the Slovak Academy of Sciences, Bratislava	Faculty of Mathematics, Physics and Informatics, Comenius University, Bratislava	Kristina Borsova et al
hCoV-19/Hungary/mbl_1214_49/2021	EPI_ISL_9625943		Hungarian Defence Forces Medical Centre COVID Laboratory	Hungarian Defence Forces Medical Centre Epidemiological and Scientific Research Institute	Csaba Istv√°n Pereszl√©nyi et al
hCoV-19/Ukraine/Kyiv-191945/2021	EPI_ISL_9662954		State Institution "Kyiv City Center for Control and Prevention of Diseases of Ministry of Health of Ukraine"	L.V. Gromashevsky Institute of Epidemiology and Infectious Diseases of the NAMS of Ukraine	Anna Yakovleva et al
hCoV-19/Moldova/Nr-103318/2021	EPI_ISL_8172942		Virology Laboratory, NAPH, Moldova	Virology Laboratory, NAPH, Moldova	Halacu Ala et al
hCoV-19/Russia/SPE-RII-8889S/2022	EPI_ISL_8783256		WHO National Influenza Centre Russian Federation	WHO National Influenza Centre Russian Federation	Andrey Komissarov et al
hCoV-19/Estonia/16775508/2021	EPI_ISL_4255186		Synlab Eesti O√ú	1. Laboratory of Communicable Diseases (Estonia); 2. Eurofins Genomics Europe Sequencing GmbH	Liidia Dotsenko et al.
hCoV-19/Finland/THL-202130936/2021	EPI_ISL_7493509		Fimlab Laboratoriot Oy Tampere	Expert Microbiology, National Institute for Health and Welfare	Soile Blomqvist et al
hCoV-19/Switzerland/BS-UHB-43135257/2021	EPI_ISL_6157602		Clinical Virology	Clinical Bacteriology	Tim Roloff et al
hCoV-19/Russia/SPE-RII-MH35470S/2021	EPI_ISL_6192296		City Hospital No 40	WHO National Influenza Centre Russian Federation	Korzhanova Margarita et al
hCoV-19/Chile/AT-173055/2021	EPI_ISL_6453950		Genetica Molecular and Subdepartamento de Virologia ISP Chile	Instituto de Salud Publica de Chile	Karen Orostica et al
hCoV-19/Chile/RM-198042/2021	EPI_ISL_9184514		Genetica Molecular and Subdepartamento de Virologia ISP Chile	Instituto de Salud Publica de Chile	Karen Orostica et al
hCoV-19/Argentina/INEI116590/2021	EPI_ISL_9192329		Servicio Virosis Respiratorias-Departamento Virolog√≠a-INEI	Instituto Nacional Enfermedades Infecciosas C.G.Malbran	Baumeister E. et al
hCoV-19/Colombia/VAC-IDIME-1112159107/2021	EPI_ISL_8344821		IDIME - Sede Cl√≠nica Nueva de Cali	Universidad del Valle	Diana L√≥pez-Alvarez et al
hCoV-19/Venezuela/Fal3598/2021	EPI_ISL_9377165		IVIC	Laboratorio de Virologia Molecular	Rossana C Jaspe et al
hCoV-19/CostaRica/INC-2208-721863/2021	EPI_ISL_8649140		AREA DE SALUD TALAMANCA	Inciensa, Instituto Costarricense de Investigaci√≥n y Ense√±anza en Nutrici√≥n y Salud	Francisco Duarte et al
hCoV-19/Chile/AP-172998/2021	EPI_ISL_6453747		Genetica Molecular and Subdepartamento de Virologia ISP Chile	Instituto de Salud Publica de Chile	Karen Orostica et al
hCoV-19/Crimea/CRIE-L189D2915u_3095/2021	EPI_ISL_7717358		Molecular diagnostic laboratory of Federal Budget Institution of Science "Central Research Institute of Epidemiology" of The Federal Service on Customers' Rights Protection and Human Well-being Surveillance	Group of Genomics and Postgenomic Technologies of Central Research Institute of Epidemiology	Samoilov A.E. et al
hCoV-19/Belgium/ZNA_21827436/2021	EPI_ISL_6775921		Klinisch Laboratorium ZNA	Klinisch Laboratorium ZNA	Verstrepen et al.
hCoV-19/Latvia/21441765NO/2021	EPI_ISL_9701862		Riga East University Hospital, National Microbiology Reference Laboratory	Riga East University Hospital, National Microbiology Reference Laboratory; Eurofins Genomics Europe Sequencing GmbH	ƒ¢irts ≈†ƒ∑enders et al
hCoV-19/Moldova/Nr-110081/2021	EPI_ISL_8179731		Virology Laboratory, NAPH, Moldova	Virology Laboratory, NAPH, Moldova	Halacu Ala et al
hCoV-19/Romania/DJ93605/2021	EPI_ISL_6157658		Medical Genetics Laboratory, Regional Centre of Medical Genetics, Emergency County Hospital Craiova	Medical Genetics Laboratory, Regional Centre of Medical Genetics, Emergency County Hospital Craiova	Anca-Lelia (Riza) Costache et al
hCoV-19/Germany/BW-RKI-I-415568/2021	EPI_ISL_8413809		Limbach - MVZ Labor Ravensburg Labor Dr. G√§rtner	Robert Koch Institute	?
hCoV-19/Ecuador/USFQ-2223/2021	EPI_ISL_6367747		Institute of Microbiology, Universidad San Francisco de Quito	Institute of Microbiology, Universidad San Francisco de Quito	Bel√©n Prado-Vivar et al
hCoV-19/Russia/SPE-RII-3762S/2021	EPI_ISL_6831883		WHO National Influenza Centre Russian Federation	WHO National Influenza Centre Russian Federation	Andrey Komissarov et al
hCoV-19/Peru/PAS-INS-10319/2021	EPI_ISL_7495004		Laboratorio de Referencia Nacional de Virus Respiratorios. Centro Nacional de Salud Publica. Instituto Nacional de Salud Peru.	Laboratorio de Referencia Nacional de Virus Respiratorios. Centro Nacional de Salud Publica. Instituto Nacional de Salud Peru.	Carlos Padilla Rojas et al
hCoV-19/Venezuela/LaG7419/2021	EPI_ISL_8806248		IVIC	Laboratorio de Virolog√≠a Molecular	Rossana C Jaspe et al
hCoV-19/Venezuela/Ama9187/2021	EPI_ISL_9396354		IVIC	Laboratorio de Virologia Molecular	Rossana C Jaspe et al
hCoV-19/Venezuela/MirLab7/2021	EPI_ISL_8806733		IVIC	Laboratorio de Virolog√≠a Molecular	Rossana C Jaspe et al
hCoV-19/Chile/LL-UACH-00624/2021	EPI_ISL_6250498		AUSTRAL-omics, UACh	AUSTRAL-omics, UACh	Cristian Molina et al
hCoV-19/Chile/AN-175576/2021	EPI_ISL_6453064		Genetica Molecular and Subdepartamento de Virologia ISP Chile	Instituto de Salud Publica de Chile	Karen Orostica et al
hCoV-19/Peru/LIM-INS-9415/2021	EPI_ISL_6689800		Laboratorio de Referencia Nacional de Virus Respiratorios. Centro Nacional de Salud Publica. Instituto Nacional de Salud Peru.	Laboratorio de Referencia Nacional de Virus Respiratorios. Centro Nacional de Salud Publica. Instituto Nacional de Salud Peru.	Carlos Padilla Rojas et al
hCoV-19/Chile/MA-CADIUMAG-01959/2021	EPI_ISL_8692711		Laboratorio Cl√≠nico de Magallanes	Centro Asistencial Docente y de Investigacion, Universidad de Magallanes	Constanza Ceroni et al
hCoV-19/Peru/TAC-INS-12523/2021	EPI_ISL_8882441		Laboratorio de Referencia Nacional de Virus Respiratorios. Centro Nacional de Salud Publica. Instituto Nacional de Salud Peru.	Laboratorio de Referencia Nacional de Virus Respiratorios. Centro Nacional de Salud Publica. Instituto Nacional de Salud Peru.	Carlos Padilla Rojas et al
hCoV-19/Venezuela/Tru460/2021	EPI_ISL_9377166		IVIC	Laboratorio de Virologia Molecular	Rossana C Jaspe et al
hCoV-19/Venezuela/Apu231/2021	EPI_ISL_8808444		IVIC	Laboratorio de Virolog√≠a Molecular	Rossana C Jaspe et al
hCoV-19/Jordan/MoH-828/2021	EPI_ISL_6586729		Ministry of Health - Central Labs	Ministry of Health - Central Labs	Dr. Mahmoud Ghazo et al
hCoV-19/Turkey/HSGM-F737/2021	EPI_ISL_6816354		Ministry of Health Turkey	Ministry of Health Turkey	Fatma Bayrakdar et al A
hCoV-19/Venezuela/VOY3/2021	EPI_ISL_8805061		Casalab	Laboratorio de Virolog√≠a Molecular CMBC, IVIC	Rossana C Jaspe et al
hCoV-19/Switzerland/LU-DIA-011429240701/2021	EPI_ISL_6010244		Bioanalytica SA	Genesupport	Tanguy ARAUD et al
hCoV-19/Sweden/SUS0006416/2021	EPI_ISL_7338739		Clinical Microbiology, Infection Prevention and Control	Section for Molecular Diagnostics	Bj√∂rn Hallstr√∂m et al
hCoV-19/Erbil/SOM201/2021	EPI_ISL_7405941		West Erbil Emergency Lab	University of Salahaddin/Research Center	Sevan Omer Majed et al
hCoV-19/Netherlands/NB-PAMM-J13-0504/2021	EPI_ISL_5539433		PAMM	Laboratory of Medical Microbiology and Pathology, PAMM	Jeroen van de Bovenkamp et al
hCoV-19/Morocco/IPM20383429/2021	EPI_ISL_8186752		Medical Virology and BSL3 Laboratory	Centre de S√©quen√ßage G√©nomique	EL Hamouchi Adil et al
hCoV-19/Belgium/ZNA_21791931/2021	EPI_ISL_5592907		Klinisch Laboratorium ZNA	Klinisch Laboratorium ZNA	Verstrepen et al.
hCoV-19/Morocco/14CC/2021	EPI_ISL_9019543		Laboratoire de Recherche et d'Analyses M√©dicales de la Gendarmerie Royale	Laboratoire de Recherche et d'Analyses M√©dicales de la Gendarmerie Royale	Sana√¢ LEMRISS et al
hCoV-19/Morocco/RA6/2021	EPI_ISL_9020397		Laboratoire de Recherche et d'Analyses M√©dicales de la Gendarmerie Royale	Laboratoire de Recherche et d'Analyses M√©dicales de la Gendarmerie Royale	Sana√¢ LEMRISS et al
hCoV-19/Morocco/IPM20383968/2021	EPI_ISL_8186750		Medical Virology and BSL3 Laboratory	Centre de S√©quen√ßage G√©nomique	EL Hamouchi Adil et al
hCoV-19/Morocco/IPM20378191/2021	EPI_ISL_6332506		Medical Virology and BSL3 Laboratory	Centre de S√©quen√ßage G√©nomique	EL Hamouchi Adil et al
hCoV-19/Morocco/IPM20382572/2021	EPI_ISL_8186760		Medical Virology and BSL3 Laboratory	Centre de S√©quen√ßage G√©nomique	EL Hamouchi Adil et al
hCoV-19/India/MH-KasturbaMCGM-ICMR-INSACOG-WG1948/2021	EPI_ISL_7986677		Kasturba Hospital Molecular Lab - INSACOG	Kasturba hospital WGS	Jayanthi Shastri et al
hCoV-19/Sweden/10179384/2021	EPI_ISL_6709598		Swedish national genomic surveillance program of SARS-CoV-2	The Public Health Agency of Sweden	Maximilian Riess et al
hCoV-19/Switzerland/SG-UZH-IMV-3ba563fb/2021	EPI_ISL_6939131		Unilabs	Institute of Medical Virology, University of Zurich	Verena Kufner et al
hCoV-19/Sweden/SE1410259845/2021	EPI_ISL_8895539		Swedish national genomic surveillance program of SARS-CoV-2	The Public Health Agency of Sweden	Maximilian Riess et al
hCoV-19/Chad/TCH-57/2021	EPI_ISL_9274890		Minist√®re de Sant√© Publique et de la Solidarit√© Nationale	Pathogen Genomics Lab, National Institute for Biomedical Research (INRB)	Placide Mbala-Kingebeni et al
hCoV-19/Switzerland/SG-ETHZ-35120977/2021	EPI_ISL_8338936		Viollier AG	Department of Biosystems Science and Engineering, ETH Z√ºrich	Chaoran Chen et al
hCoV-19/England/PHEC-3L087L3D/2021	EPI_ISL_6021585		Respiratory Virus Unit, Microbiology Services Colindale, Public Health England	COVID-19 Genomics UK (COG-UK) Consortium	PHE Covid Sequencing Team et al
hCoV-19/USA/AL-UAB-GX1728/2021	EPI_ISL_7889402	OL957380.1	Pathology, UAB	Pathology, UAB	Moates et al
hCoV-19/Australia/NT-RDH-04/2021	EPI_ISL_7141557		Territory Pathology	Territory Pathology	Ella Meumann et al
hCoV-19/Pakistan/NIH-B21-S24/2021	EPI_ISL_5427759		Department of Virology	Department of Virology	Massab Umair et al
hCoV-19/Kyrgyzstan/ChVir26576_27/2021	EPI_ISL_9178069		Department of Disease Prevention and State Sanitary and Epidemiological Supervision of the Ministry of Health of the Kyrgyz Republic	Charit√© Universit√§tsmedizin Berlin, Institut f√ºr Virologie	Victor M Corman et al
hCoV-19/Norway/34793/2021	EPI_ISL_9227419		Innlandet Hospital Trust, Division Lillehammer, Department for Medical Microbiology	Norwegian Institute of Public Health, Department of Virology	Kathrine Stene-Johansen et al
hCoV-19/Lithuania/LTU000-NVSPL-MB31171/2021	EPI_ISL_8010475		Nacionaline visuomenes sveikatos prieziuros laboratorija	National Public Health Surveillance Laboratory	Lukas Zemaitis et al
hCoV-19/Finland/THL-202134049/2021	EPI_ISL_8768871		Islab, Pohjois-Savon aluelaboratorio	Expert Microbiology, National Institute for Health and Welfare	Soile Blomqvist et al
hCoV-19/Qatar/QA-QU-18-33-A11/2021	EPI_ISL_9028408		Ministry of Public Health / Hamad Medical Corporation	Biomedical Research Center (BRC), Qatar University / Qatar Genome Project (QGP)	BRC: Heba A. Al-Khatib et al
hCoV-19/Qatar/QA.QU.18.28.G11/2021	EPI_ISL_7167074		Ministry of Public Health / Hamad Medical Corporation	Biomedical Research Center (BRC), Qatar University / Qatar Genome Project (QGP)	BRC: Heba A. Al-Khatib et al
hCoV-19/Qatar/QA-QU-19-8-C5/2021	EPI_ISL_7659635		Ministry of Public Health / Hamad Medical Corporation	Biomedical Research Center (BRC), Qatar University / Qatar Genome Project (QGP)	BRC: Heba A. Al-Khatib et al
hCoV-19/France/PDL-IPP45553/2021	EPI_ISL_7589717		Labo Analyses Med	National Reference Center for Viruses of Respiratory Infections, Institut Pasteur, Paris	Marion Barbet et al
hCoV-19/Finland/THL-202132322/2021	EPI_ISL_8807436		SataDiag	Expert Microbiology, National Institute for Health and Welfare	Soile Blomqvist et al
hCoV-19/Djibouti/NAMRU3_E286/2021	EPI_ISL_6693765	OL640801.1	Naval Medical Research Unit No. 3	Naval Medical Research Center Biological Defense Research Directorate	Catherine E. Arnold et al
hCoV-19/Djibouti/NAMRU3_E287/2021	EPI_ISL_6693766	OL640802.1	Naval Medical Research Unit No. 3	Naval Medical Research Center Biological Defense Research Directorate	Catherine E. Arnold et al
hCoV-19/Djibouti/NAMRU3_F122_2/2021	EPI_ISL_6693788	OL640824.1	Naval Medical Research Unit No. 3	Naval Medical Research Center Biological Defense Research Directorate	Catherine E. Arnold et al
hCoV-19/Djibouti/NAMRU3_F397/2021	EPI_ISL_6693789	OL640825.1	Naval Medical Research Unit No. 3	Naval Medical Research Center Biological Defense Research Directorate	Catherine E. Arnold et al
hCoV-19/Norway/28967/2021	EPI_ISL_7777703		Ostfold Hospital Trust - Kalnes, Centre for Laboratory Medicine, Section for gene technology and infection serology	Norwegian Institute of Public Health, Department of Virology	Kathrine Stene-Johansen et al
hCoV-19/Myanmar/DSMRC-054/2021	EPI_ISL_8920487		DSMRC	Defence Services Medical Research Centre (DSMRC)	Khine Zaw Oo et al
hCoV-19/Angola/CERI-KRISP-K034620/2021	EPI_ISL_9054169		Instituto Nacional de Investiga√ß√£o em Sa√∫de	CERI, Centre for Epidemic Response and Innvoation, Stellenbosch University and KRISP, KZN Research Innovation and Sequencing Platform, UKZN.	Morais J et al
hCoV-19/Angola/CERI-KRISP-K034622/2021	EPI_ISL_9054170		Instituto Nacional de Investiga√ß√£o em Sa√∫de	CERI, Centre for Epidemic Response and Innvoation, Stellenbosch University and KRISP, KZN Research Innovation and Sequencing Platform, UKZN.	Morais J et al
hCoV-19/Singapore/9414/2021	EPI_ISL_8112298		National Public Health Laboratory, National Centre for Infectious Diseases	National Public Health Laboratory, National Centre for Infectious Diseases	Katherine Ching et al
hCoV-19/India/AP-CCMB-CIB8039/2021	EPI_ISL_8421258		AP SSO	CSIR-Centre for Cellular and Molecular Biology-INSACOG	Sumedha Avadhanula et al
hCoV-19/Luxembourg/LNS4958662/2021	EPI_ISL_6189861		BioneXt Lab	Laboratoire national de sante, Microbiology, Microbial Genomics Platform	Anke Wienecke-Baldacchino et al
hCoV-19/Andorra/AND-247_212871383301_COV-GC/2021	EPI_ISL_6125407		Laboratori d'an√†lisis cl√≠niques, Hospital Nostra Senyora de Meritxell	LBM de CHU de Toulouse, H√¥pitaux de Toulouse	Rendon M et al
hCoV-19/Macedonia/51748/2021	EPI_ISL_6643722		Laboratory of Virology - Institute of Public Health Skopje, Macedonia	Laboratory of Virology - Institute of Public Health Skopje, Macedonia	Teodora Buzharova et al
hCoV-19/Belgium/ULB-IBC_CV2249311879/2021	EPI_ISL_6814100		National Platform bis COVID ULB-IBC	National Platform bis COVID ULB-IBC	Ricardo De Mendon√ßa et al
hCoV-19/Curacao/CW-RIVM-66215/2021	EPI_ISL_5968499		Dutch COVID-19 response team	National Institute for Public Health and the Environment (RIVM)	Adam Meijer et al
hCoV-19/Bonaire/BQ-RIVM-78161/2021	EPI_ISL_8460398		Dutch COVID-19 response team	National Institute for Public Health and the Environment (RIVM)	Adam Meijer et al
hCoV-19/Bonaire/BQ-RIVM-66258/2021	EPI_ISL_5968122		Dutch COVID-19 response team	National Institute for Public Health and the Environment (RIVM)	Adam Meijer et al
hCoV-19/Bonaire/BQ-RIVM-77962/2021	EPI_ISL_8586782		Dutch COVID-19 response team	National Institute for Public Health and the Environment (RIVM)	Adam Meijer et al
hCoV-19/Bonaire/BQ-RIVM-71658/2021	EPI_ISL_7469711		Dutch COVID-19 response team	National Institute for Public Health and the Environment (RIVM)	Adam Meijer et al
hCoV-19/Bonaire/BQ-RIVM-77926/2021	EPI_ISL_8586746		Dutch COVID-19 response team	National Institute for Public Health and the Environment (RIVM)	Adam Meijer et al
hCoV-19/Bonaire/BQ-RIVM-77938/2021	EPI_ISL_8586758		Dutch COVID-19 response team	National Institute for Public Health and the Environment (RIVM)	Adam Meijer et al
hCoV-19/Ireland/KE-ELDA-061121011G4/2021	EPI_ISL_7160921		Enfer Medical	ELDA biotech	Elaine M. Kenny et al
hCoV-19/Norway/31170/2021	EPI_ISL_8415341		Vestfold Hospital, Toensberg, Department of Microbiology	Norwegian Institute of Public Health, Department of Virology	Kathrine Stene-Johansen et al
hCoV-19/Switzerland/VD-CHUV-GEN8099/2021	EPI_ISL_6589394		CHUV	Laboratory of genomics and metagenomics	Trestan Pillonel et al
hCoV-19/Malta/MDxMDH860/2021	EPI_ISL_7506698		Molecular Diagnostics Pathology Department Mater Dei Hospital Malta	Molecular Diagnostics Pathology Department Mater Dei Hospital Malta	G Zahra et al
hCoV-19/Liechtenstein/FL-Risch-21C0913966/2021	EPI_ISL_7710394		Dr. Risch Ostschweiz AG	Dr Risch Laboratory	Nadia Wohlwend et al
hCoV-19/Canada/NL-PHML-236840/2021	EPI_ISL_6368461		NL-Dr. Leonard A. Miller Centre for Health Services	Newfoundland and Labrador - Eastern Health	Anna Majer et al
hCoV-19/Canada/NL-PHML-242455/2021	EPI_ISL_6795584		NL-Dr. Leonard A. Miller Centre for Health Services	Newfoundland and Labrador - Eastern Health	Anna Majer et al
hCoV-19/Macedonia/32188/2021	EPI_ISL_6643646		Laboratory of Virology - Institute of Public Health Skopje, Macedonia	Laboratory of Virology - Institute of Public Health Skopje, Macedonia	Teodora Buzharova et al
hCoV-19/Bolivia/SAN-CABANA-PE-UPCH-2285/2021	EPI_ISL_8800569		Laboratorio de Diagn√≥stico e Investigaci√≥n BIOSCIENCE SRL	Laboratorio de Gen√≥mica Microbiana, Universidad Peruana Cayetano Heredia	Esdenka P√©rez et al
hCoV-19/Bolivia/SAN-CABANA-PE-UPCH-2287/2021	EPI_ISL_8800571		Laboratorio de Diagn√≥stico e Investigaci√≥n BIOSCIENCE SRL	Laboratorio de Gen√≥mica Microbiana, Universidad Peruana Cayetano Heredia	Esdenka P√©rez et al
hCoV-19/Chile/BI-167923/2021	EPI_ISL_6454570		Genetica Molecular and Subdepartamento de Virologia ISP Chile	Instituto de Salud Publica de Chile	Karen Orostica et al
hCoV-19/Bolivia/SAN-CABANA-PE-UPCH-2299/2021	EPI_ISL_8800580		Laboratorio de Diagn√≥stico e Investigaci√≥n BIOSCIENCE SRL	Laboratorio de Gen√≥mica Microbiana, Universidad Peruana Cayetano Heredia	Esdenka P√©rez et al
hCoV-19/Bolivia/SAN-CABANA-PE-UPCH-2283/2021	EPI_ISL_8800567		Laboratorio de Diagn√≥stico e Investigaci√≥n BIOSCIENCE SRL	Laboratorio de Gen√≥mica Microbiana, Universidad Peruana Cayetano Heredia	Esdenka P√©rez et al
hCoV-19/Bolivia/SAN-CABANA-PE-UPCH-2298/2021	EPI_ISL_8800587		Laboratorio de Diagn√≥stico e Investigaci√≥n BIOSCIENCE SRL	Laboratorio de Gen√≥mica Microbiana, Universidad Peruana Cayetano Heredia	Esdenka P√©rez et al
hCoV-19/Bolivia/SAN-CABANA-PE-UPCH-2301/2021	EPI_ISL_8800582		Laboratorio de Diagn√≥stico e Investigaci√≥n BIOSCIENCE SRL	Laboratorio de Gen√≥mica Microbiana, Universidad Peruana Cayetano Heredia	Esdenka P√©rez et al
hCoV-19/Bolivia/SAN-CABANA-PE-UPCH-2294/2021	EPI_ISL_8800577		Laboratorio de Diagn√≥stico e Investigaci√≥n BIOSCIENCE SRL	Laboratorio de Gen√≥mica Microbiana, Universidad Peruana Cayetano Heredia	Esdenka P√©rez et al
hCoV-19/USA/AK-CDC-QDX29519991/2021	EPI_ISL_5418204	OK577111.1	Quest Diagnostics Incorporated	Centers for Disease Control and Prevention Division of Viral Diseases, Pathogen Discovery	Dakota Howard et al
hCoV-19/USA/OK-CDC-ASC210424132/2021	EPI_ISL_7176241	OL749153.1	Aegis Sciences Corporation	Centers for Disease Control and Prevention Division of Viral Diseases, Pathogen Discovery	Dakota Howard et al
hCoV-19/USA/DC-CDC-LC0319342/2021	EPI_ISL_5573812	OK610403.1	Laboratory Corporation of America	Centers for Disease Control and Prevention Division of Viral Diseases, Pathogen Discovery	Dakota Howard et al
hCoV-19/USA/FL-CDC-STM-65TTE488Q/2021	EPI_ISL_7257770	OL728647.1	Helix	Centers for Disease Control and Prevention Division of Viral Diseases, Pathogen Discovery	Dakota Howard et al
hCoV-19/USA/PA-CDC-ASC210393676/2021	EPI_ISL_7929823	OL952306.1	Aegis Sciences Corporation	Centers for Disease Control and Prevention Division of Viral Diseases, Pathogen Discovery	Dakota Howard et al
hCoV-19/USA/ND-USAFSAM-S8989/2021	EPI_ISL_7413033		US Air Force School of Aerospace Medicine	US Air Force School of Aerospace Medicine	Anthony Fries et al
hCoV-19/USA/MD-CDC-LC0320852/2021	EPI_ISL_5576752	OK612680.1	Laboratory Corporation of America	Centers for Disease Control and Prevention Division of Viral Diseases, Pathogen Discovery	Dakota Howard et al
hCoV-19/USA/TX-CDC-ASC210509611/2021	EPI_ISL_8034718	OL940149.1	Aegis Sciences Corporation	Centers for Disease Control and Prevention Division of Viral Diseases, Pathogen Discovery	Dakota Howard et al
hCoV-19/USA/DE-CDC-LC0414266/2021	EPI_ISL_7771413	OL883309.1	Laboratory Corporation of America	Centers for Disease Control and Prevention Division of Viral Diseases, Pathogen Discovery	Dakota Howard et al
hCoV-19/lion/PuertoRico/PR-21-31013-006/2021	EPI_ISL_5886785		USDA APHIS VS	Diagnostic Virology Laboratory, National Veterinary Services Laboratories, USDA1920 Dayton Avenue, Ames, IA 50010, USA	Kerrie M. Franzen et al
hCoV-19/PuertoRico/PR-UPRRP-4469/2021	EPI_ISL_7705459	OM256109.1	Laboratorio Cinico Toledo	Sequencing and Genomics facility (SGF)	Riccardo Papa et al
hCoV-19/USA/UT-UPHL-220109754814/2022	EPI_ISL_8727897		Utah Public Health Laboratory	Utah Public Health Laboratory	Erin L. Young et al
hCoV-19/USA/MS-MSPHL-0699/2021	EPI_ISL_8123974		MS PHL	MS PHL	Beata Karowlewicz et al
hCoV-19/USA/HI-H215293/2021	EPI_ISL_5849773		State Laboratories Division, Hawaii State Department of Health	State Laboratories Division, Hawaii State Department of Health	Pamela O'Brien et al
hCoV-19/Jamaica/202112073/2021	EPI_ISL_8926869	OM320424.1	Biotechnology Core Facility Branch, Centers for Disease Control and Prevention	Centers for Disease Control and Prevention Division of Viral Diseases, Pathogen Discovery	Suwanie Lewis et al
hCoV-19/Aruba/AW-RIVM-66004/2021	EPI_ISL_5967612		Dutch COVID-19 response team	National Institute for Public Health and the Environment (RIVM)	Adam Meijer et al
hCoV-19/USA/NE-CO_7297187/2021	EPI_ISL_8372260		Nebraska Public Health Laboratory	NPHL COVID-19 Response Team	NPHL COVID-19 Response Team et al
hCoV-19/Mexico/VER_IBT_IMSS_5147/2021	EPI_ISL_8825667		Laboratorio Central de Epidemiolog√≠a (LCE)	Instituto de Biotecnolog√≠a de la UNAM	Consorcio Mexicano de Vigilancia Gen√≥mica (CoViGen-Mex). Authors (in alphabetical order): Julio Elias Alvarado-Yaah et al
hCoV-19/DominicanRepublic/1564092/2021	EPI_ISL_8642578	OM248501.1	Biotechnology Core Facility Branch, Centers for Disease Control and Prevention	Centers for Disease Control and Prevention Division of Viral Diseases, Pathogen Discovery	Isaac Sanchez et al
hCoV-19/USA/CO-CDPHE-2102041522/2021	EPI_ISL_6677811	OL702576.1	Colorado Department of Public Health and Environment	Colorado Department of Public Health and Environment	Laura Bankers et al
hCoV-19/USA/WA-CDC-LC0395273/2021	EPI_ISL_7663870	OL833244.1	Laboratory Corporation of America	Centers for Disease Control and Prevention Division of Viral Diseases, Pathogen Discovery	Dakota Howard et al
hCoV-19/USA/KS-CDC-ASC210471882/2021	EPI_ISL_6527567	OL571245.1	Aegis Sciences Corporation	Centers for Disease Control and Prevention Division of Viral Diseases, Pathogen Discovery	Dakota Howard et al
hCoV-19/Mexico/JAL_LANGEBIO_IMSS_4004/2021	EPI_ISL_7853202		Centro de Investigacion Biomedica de Occidente (CIBO)	Unidad de Genomica Avanzada	Consorcio Mexicano de Vigilancia Genomica (CoViGen-Mex). Authors (in alphabetical order): Julio Elias Alvarado-Yaah et al
hCoV-19/USA/KY-CDC-LC0420405/2021	EPI_ISL_8024182	OL991542.1	Laboratory Corporation of America	Centers for Disease Control and Prevention Division of Viral Diseases, Pathogen Discovery	Dakota Howard et al
hCoV-19/USA/OR-OHSU-15544/2021	EPI_ISL_9318926		OHSU Lab Services Molecular Microbiology Lab	Oregon SARS-CoV-2 Genome Sequencing Center	Brendan L. O'Connell et al
hCoV-19/USA/ND-CDC-IBX556550473893/2021	EPI_ISL_6118738	OL420593.1	Infinity Biologix	Centers for Disease Control and Prevention Division of Viral Diseases, Pathogen Discovery	Dakota Howard et al
hCoV-19/Luxembourg/LNS8742570/2021	EPI_ISL_5395468		Laboratoires Reunis	Laboratoire national de sante, Microbiology, Microbial Genomics Platform	Anke Wienecke-Baldacchino et al
hCoV-19/USA/WY-WYPHL-21104708/2021	EPI_ISL_6259513		Wyoming Public Health Laboratory	Wyoming Public Health Laboratory	Jim Mildenberger et al
hCoV-19/USA/NE-NCOV21-42286/2021	EPI_ISL_7280735		Nebraska Public Health Laboratory	NPHL COVID-19 Response Team	NPHL COVID-19 Response Team et al
hCoV-19/Mexico/COL_InDRE_FB739_E06313299793_S10547/2021	EPI_ISL_9093077		LESP Colima	Instituto de Diagnostico y Referencia Epidemiologicos (INDRE)	Claudia Wong-Arambula et al
hCoV-19/USA/FL-CDC-STM-000743270/2021	EPI_ISL_5957539	OL359454.1	Helix	Centers for Disease Control and Prevention Division of Viral Diseases, Pathogen Discovery	Dakota Howard et al
hCoV-19/USA/GA-CDC-STM-ZG2RWWVH6/2021	EPI_ISL_6406539	OL499596.1	Helix	Centers for Disease Control and Prevention Division of Viral Diseases, Pathogen Discovery	Dakota Howard et al
hCoV-19/USA/LA-CDC-QDX30215327/2021	EPI_ISL_5965078	OL360081.1	Quest Diagnostics Incorporated	Centers for Disease Control and Prevention Division of Viral Diseases, Pathogen Discovery	Dakota Howard et al
hCoV-19/Guam/CDC-2-5203744/2021	EPI_ISL_7265712		Guam Public Health Laboratory	Centers for Disease Control and Prevention Division of Viral Diseases, Pathogen Discovery	Mili Sheth et al
hCoV-19/Venezuela/VOY1/2021	EPI_ISL_8804532		Casalab	Laboratorio de Virolog√≠a Molecular CMBC, IVIC	Rossana C Jaspe et al
hCoV-19/Mexico/SLP_InDRE_FB54335_E24113109480_S10182/2021	EPI_ISL_8747830		LESP San Luis Potosi	Instituto de Diagnostico y Referencia Epidemiologicos (INDRE)	Claudia Wong-Arambula et al
hCoV-19/Mexico/COA_INER_IMSS_3198/2021	EPI_ISL_7728799		Centro de Investigaci√≥n Biom√©dica del Noreste (CIBIN)	Centro de Investigaci√≥n en Enfermedades Infecciosas (CIENI), Instituto Nacional de Enfermedades Respiratorias (INER)	Consorcio Mexicano de Vigilancia Gen√≥mica (CoViGen-Mex). Authors (in alphabetical order): Julio Elias Alvarado-Yaah et al
hCoV-19/Mexico/NAY_LANGEBIO_IMSS_3437/2021	EPI_ISL_6775561		Centro de Investigacion Biomedica de Occidente (CIBO)	Unidad de Genomica Avanzada	Consorcio Mexicano de Vigilancia Genomica (CoViGen-Mex). Authors (in alphabetical order): Julio Elias Alvarado-Yaah et al
hCoV-19/Mexico/GUA_InDRE_FB46592_S8642/2021	EPI_ISL_6097850		LESP Guanajuato	Instituto de Diagnostico y Referencia Epidemiologicos (INDRE)	Claudia Wong-Arambula et al
hCoV-19/CostaRica/INC-2557-726554/2022	EPI_ISL_9072797		Area De Salud Goicoechea 2 - Clinica Dr. Jimenez Nu√±ez	Inciensa, Instituto Costarricense de Investigaci√≥n y Ense√±anza en Nutrici√≥n y Salud	Francisco Duarte et al
hCoV-19/Mexico/COL_INER_IMSS_3362/2021	EPI_ISL_7728928		Centro de Investigaci√≥n Biom√©dica de Occidente (CIBO)	Centro de Investigaci√≥n en Enfermedades Infecciosas (CIENI), Instituto Nacional de Enfermedades Respiratorias (INER)	Consorcio Mexicano de Vigilancia Gen√≥mica (CoViGen-Mex). Authors (in alphabetical order): Julio Elias Alvarado-Yaah et al
hCoV-19/Mexico/ROO-INMEGEN-36-177/2021	EPI_ISL_6507861		Salud Digna	Instituto Nacional de Medicina Genomica	Cedro-Tanda A et al
hCoV-19/Mexico/QUE_InDRE_FB53940_E22313084859_S10091/2021	EPI_ISL_8747822		LESP Queretaro	Instituto de Diagnostico y Referencia Epidemiologicos (INDRE)	Claudia Wong-Arambula et al
hCoV-19/Mexico/JAL_IBT_IMSS_5987/2022	EPI_ISL_9570155		Centro de Investigaci√≥n Biom√©dica de Occidente (CIBO)	Instituto de Biotecnolog√≠a de la UNAM	Consorcio Mexicano de Vigilancia Gen√≥mica (CoViGen-Mex). Authors (in alphabetical order): Julio Elias Alvarado-Yaah et al
hCoV-19/Egypt/NRC-1230/2021	EPI_ISL_8205833		Center of Scientific Excellence for Influenza Viruses (CSEIV), National Research Centre	Center of Scientific Excellence for Influenza Viruses (CSEIV), National Research Centre	Rabeh El-Shesheny et al
hCoV-19/Paraguay/323221/2021	EPI_ISL_9438286		Laboratorio Central de Salud P√∫blica	Laboratorio Central de Salud P√∫blica	Sandra Gonzalez et al
hCoV-19/Colombia/NAR-INS-VG-11165/2021	EPI_ISL_9340350		HOSPITAL UNIVERSITARIO DEPARTAMENTAL DE NARI√É‚ÄòO	Instituto Nacional de Salud- Direcci√≥n de Investigaci√≥n en Salud P√∫blica	Katherine Laiton-Donato et al
hCoV-19/Ecuador/NIC-INSPI-15109/2021	EPI_ISL_6569616		INSPI-CRN DE INFLUENZA Y OTROS VIRUS RESPIRATORIOS	INSPI-CRN DE INFLUENZA Y OTROS VIRUS RESPIRATORIOS	Alfredo Bruno et al
hCoV-19/Chile/RM-164481/2021	EPI_ISL_5694195		Genetica Molecular and Subdepartamento de Virologia ISP Chile	Instituto de Salud Publica de Chile	Karen Orostica et al
hCoV-19/Bolivia/SAN-CABANA-PE-UPCH-2291/2021	EPI_ISL_8800574		Laboratorio de Diagn√≥stico e Investigaci√≥n BIOSCIENCE SRL	Laboratorio de Gen√≥mica Microbiana, Universidad Peruana Cayetano Heredia	Esdenka P√©rez et al
hCoV-19/Paraguay/267977/2021	EPI_ISL_6971780		Hospital Regional Saltos del Guair√°	Laboratorio Central de Salud P√∫blica	Sandra Gonzalez et al
hCoV-19/Paraguay/312384/2021	EPI_ISL_9438246		Hospital Distrital Horqueta	Laboratorio Central de Salud P√∫blica	Sandra Gonzalez et al
hCoV-19/Paraguay/278103/2021	EPI_ISL_9452512		Laboratorio Central de Salud Publica	Laboratorio Central de Salud P√∫blica	Sandra Gonzalez et al
hCoV-19/Paraguay/275838/2021	EPI_ISL_9452527		Hospital Regional de Encarnaci√≥n	Laboratorio Central de Salud P√∫blica	Sandra Gonzalez et al
hCoV-19/Paraguay/275208/2021	EPI_ISL_9452530		Hospital Materno Infantil de Loma Pyta	Laboratorio Central de Salud P√∫blica	Sandra Gonzalez et al
hCoV-19/Paraguay/291039/2021	EPI_ISL_9437431		Hospital Regional de Alto Parana	Laboratorio Central de Salud P√∫blica	Sandra Gonzalez et al
hCoV-19/Paraguay/324611/2021	EPI_ISL_9438290		Cyrlab	Laboratorio Central de Salud P√∫blica	Sandra Gonzalez et al
hCoV-19/Mexico/QUE_IBT_IMSS_3894/2021	EPI_ISL_5936834		Laboratorio Central de Epidemiolog√≠a (LCE)	Instituto de Biotecnolog√≠a de la UNAM	Consorcio Mexicano de Vigilancia Gen√≥mica (CoViGen-Mex). Authors (in alphabetical order): Julio Elias Alvarado-Yaah et al
hCoV-19/Mexico/HID-INMEGEN-34-119/2021	EPI_ISL_6050761		Salud Digna	Instituto Nacional de Medicina Genomica	Cedro-Tanda A et al
hCoV-19/USA/TX-CDC-QDX30566685/2021	EPI_ISL_6396801	OL490580.1	Quest Diagnostics Incorporated	Centers for Disease Control and Prevention Division of Viral Diseases, Pathogen Discovery	Dakota Howard et al
hCoV-19/USA/SC-CDC-QDX31729627/2021	EPI_ISL_7947740	OL958209.1	Quest Diagnostics Incorporated	Centers for Disease Control and Prevention Division of Viral Diseases, Pathogen Discovery	Dakota Howard et al
hCoV-19/Mexico/DUR_LANGEBIO_IMSS_4873/2022	EPI_ISL_9150833		Centro de Investigacion Biomedica del Noreste (CIBIN)	Unidad de Genomica Avanzada	Consorcio Mexicano de Vigilancia Genomica (CoViGen-Mex): Julio Elias Alvarado-Yaah et al
hCoV-19/Mexico/OAX-INMEGEN-47-263/2021	EPI_ISL_8436225		SALUD DIGNA	Instituto Nacional de Medicina Genomica	Cedro-Tanda A et al
hCoV-19/Mexico/CHH_InDRE_FB54520_E08313120026_S10594/2021	EPI_ISL_9093124		LESP Chihuahua	Instituto de Diagnostico y Referencia Epidemiologicos (INDRE)	Claudia Wong-Arambula et al
hCoV-19/USA/CA-CDC-FG-160340/2021	EPI_ISL_6095979	OL378986.1	Fulgent Genetics	Centers for Disease Control and Prevention Division of Viral Diseases, Pathogen Discovery	Dakota Howard et al
hCoV-19/USA/OK-CDC-ASC210479341/2021	EPI_ISL_6378983	OL480663.1	Aegis Sciences Corporation	Centers for Disease Control and Prevention Division of Viral Diseases, Pathogen Discovery	Dakota Howard et al
hCoV-19/USA/AK-PHL15462/2021	EPI_ISL_7368610	OL757427.1	Alaska State Virology Laboratory	Alaska State Virology Laboratory	Elva House et al
hCoV-19/France/ARA-HCL021200739101/2021	EPI_ISL_6606136		LABORATOIRE BIO-VAL	CNR Virus des Infections Respiratoires - France SUD	Antonin Bal et al
hCoV-19/USA/IA-SHL-1964019/2021	EPI_ISL_7673912		State Hygienic Laboratory at the University of Iowa	State Hygienic Laboratory at the University of Iowa	Valerie Reeb et al
hCoV-19/USA/DE-DHSS-B1156748/2021	EPI_ISL_9094430		DPHL	Delaware Public Health Lab	Holly Miller et al
hCoV-19/USA/AR-CDC-ASC210393966/2021	EPI_ISL_7937646	OL759262.1	Aegis Sciences Corporation	Centers for Disease Control and Prevention Division of Viral Diseases, Pathogen Discovery	Dakota Howard et al
hCoV-19/USA/NM-CDC-ASC210626935/2021	EPI_ISL_8259129	OM078960.1	Aegis Sciences Corporation	Centers for Disease Control and Prevention Division of Viral Diseases, Pathogen Discovery	Dakota Howard et al
hCoV-19/USA/NM-NMDOH-2021193013/2021	EPI_ISL_5654840		New Mexico Department of Health Scientific Laboratory	New Mexico Department of Health Scientific Laboratory	Ellie Johnson et al
hCoV-19/Mexico/SLP_IBT_IMSS_4020/2021	EPI_ISL_6863805		Unidad de Investigaci√≥n Biom√©dica de Zacatecas (UIBZ)	Instituto de Biotecnolog√≠a de la UNAM	Consorcio Mexicano de Vigilancia Gen√≥mica (CoViGen-Mex). Authors (in alphabetical order): Julio Elias Alvarado-Yaah et al
hCoV-19/Mexico/ZAC_IBT_IMSS_4934/2021	EPI_ISL_8825897		Unidad de Investigaci√≥n Biom√©dica de Zacatecas (UIBZ)	Instituto de Biotecnolog√≠a de la UNAM	Consorcio Mexicano de Vigilancia Gen√≥mica (CoViGen-Mex). Authors (in alphabetical order): Julio Elias Alvarado-Yaah et al
hCoV-19/Mexico/TAB_InDRE_FB51304_S9885/2021	EPI_ISL_7717045		LESP Tabasco	Instituto de Diagnostico y Referencia Epidemiologicos (INDRE)	Claudia Wong-Arambula et al
hCoV-19/Mexico/NLE_INER_IMSS_2786/2021	EPI_ISL_6227579		Centro de Investigaci√≥n Biom√©dica del Noreste (CIBIN)	Centro de Investigaci√≥n en Enfermedades Infecciosas (CIENI), Instituto Nacional de Enfermedades Respiratorias (INER)	Consorcio Mexicano de Vigilancia Gen√≥mica (CoViGen-Mex). Authors (in alphabetical order): Julio Elias Alvarado-Yaah et al
hCoV-19/Mexico/SON-InDRE_FB49856_S9287/2021	EPI_ISL_6810109		LESP Sonora	Instituto de Diagnostico y Referencia Epidemiologicos (INDRE)	Claudia Wong-Arambula et al
hCoV-19/Ecuador/USFQ-2195/2021	EPI_ISL_6368026		Institute of Microbiology, Universidad San Francisco de Quito	Institute of Microbiology, Universidad San Francisco de Quito	Fernanda Zurita et al
hCoV-19/Ecuador/NIC-INSPI-356315/2021	EPI_ISL_6526289		INSPI-CRN DE INFLUENZA Y OTROS VIRUS RESPIRATORIOS	INSPI-CRN DE INFLUENZA Y OTROS VIRUS RESPIRATORIOS	Alfredo Bruno et al
hCoV-19/Estonia/17524324/2021	EPI_ISL_4895804		Synlab Eesti O√ú	1. Laboratory of Communicable Diseases (Estonia); 2. Eurofins Genomics Europe Sequencing GmbH	Liidia Dotsenko et al.
hCoV-19/Estonia/RC0138211/2021	EPI_ISL_6271995		Synlab Eesti O√ú	1. Laboratory of Communicable Diseases (Estonia); 2. Eurofins Genomics Europe Sequencing GmbH	Liidia Dotsenko et al.
hCoV-19/Estonia/17967300/2021	EPI_ISL_7121433		Synlab Eesti O√ú	1. Laboratory of Communicable Diseases (Estonia); 2. Eurofins Genomics Europe Sequencing GmbH	Liidia Dotsenko et al.
hCoV-19/Argentina/INEI114465/2021	EPI_ISL_8689424		Servicio Virosis Respiratorias-Departamento Virolog√≠a-INEI	Instituto Nacional Enfermedades Infecciosas C.G.Malbran	Baumeister E. et al
hCoV-19/Peru/AMA-UNTRM-0148/2021	EPI_ISL_7114046		Direcci√≥n Regional de Salud (DIRESA) Amazonas	Instituto de Enfermedades Tropicales - UNTRM	Ang√©lica Vigil et al
hCoV-19/Ecuador/NIC-INSPI-364922/2021	EPI_ISL_8011733		INSPI-CRN DE INFLUENZA Y OTROS VIRUS RESPIRATORIOS	INSPI-CRN DE INFLUENZA Y OTROS VIRUS RESPIRATORIOS	Alfredo Bruno et al
hCoV-19/Ecuador/NIC-INSPI-353473/2021	EPI_ISL_6208262		INSPI-CRN DE INFLUENZA Y OTROS VIRUS RESPIRATORIOS	INSPI-CRN DE INFLUENZA Y OTROS VIRUS RESPIRATORIOS	Alfredo Bruno et al
hCoV-19/Mexico/YUC_LANGEBIO_IMSS_4110/2021	EPI_ISL_8251242		Unidad de Investigacion Medica de Yucatan (UIMY)	Unidad de Genomica Avanzada	Consorcio Mexicano de Vigilancia Genomica (CoViGen-Mex). Authors (in alphabetical order): Julio Elias Alvarado-Yaah et al
hCoV-19/USA/MI-CDC-ASC210431382/2021	EPI_ISL_8034129	OL939560.1	Aegis Sciences Corporation	Centers for Disease Control and Prevention Division of Viral Diseases, Pathogen Discovery	Dakota Howard et al
hCoV-19/Ecuador/NIC-INSPI-358458/2021	EPI_ISL_6569651		INSPI-CRN DE INFLUENZA Y OTROS VIRUS RESPIRATORIOS	INSPI-CRN DE INFLUENZA Y OTROS VIRUS RESPIRATORIOS	Alfredo Bruno et al
hCoV-19/Brazil/SP-BT53945/2021	EPI_ISL_6960332		Instituto de Biotecnologia - UNESP-Botucatu-SP	Instituto de Biotecnologia - UNESP-Botucatu-SP	F√°bio Sossai Possebon et al
hCoV-19/CostaRica/INC-1730-715457/2021	EPI_ISL_6963541		AREA DE SALUD OREAMUNO-PACAYAS-TIERRA BLANCA	Inciensa, Instituto Costarricense de Investigaci√≥n y Ense√±anza en Nutrici√≥n y Salud	Francisco Duarte et al
hCoV-19/Venezuela/DeA2280/2021	EPI_ISL_8809971		IVIC	Laboratorio de Virolog√≠a Molecular	Rossana C Jaspe et al
hCoV-19/CostaRica/INC-1919-719862/2021	EPI_ISL_7468681		AREA DE SALUD GOICOECHEA 2 - CLINICA DR. JIMENEZ NU√ëEZ	Inciensa, Instituto Costarricense de Investigaci√≥n y Ense√±anza en Nutrici√≥n y Salud	Francisco Duarte et al
hCoV-19/Guatemala/INC-LNS-102/2021	EPI_ISL_7449542		LNS	Inciensa, Instituto Costarricense de Investigaci√≥n y Ense√±anza en Nutrici√≥n y Salud	C√©sar Conde et al
hCoV-19/Mexico/TAM-INMEGEN-39-102/2021	EPI_ISL_7172454		Salud Digna	Instituto Nacional de Medicina Genomica	Cedro-Tanda A et al
hCoV-19/Mexico/CAM_LANGEBIO_IMSS_4780/2021	EPI_ISL_8910906		Unidad de Investigaci√≥n M√©dica de Yucat√°n (UIMY)	Unidad de Genomica Avanzada	Consorcio Mexicano de Vigilancia Genomica (CoViGen-Mex). Authors (in alphabetical order): Julio Elias Alvarado-Yaah et al
hCoV-19/Guatemala/INC-LNS-096/2021	EPI_ISL_7449554		LNS	Inciensa, Instituto Costarricense de Investigaci√≥n y Ense√±anza en Nutrici√≥n y Salud	C√©sar Conde et al
hCoV-19/ElSalvador/INC-LNSP-112/2021	EPI_ISL_8106967		Laboratorio Nacional de Salud Publica	Inciensa, Instituto Costarricense de Investigaci√≥n y Ense√±anza en Nutrici√≥n y Salud	Ruth Vasquez et al
hCoV-19/Mexico/CAM_IBT_IMSS_4070/2021	EPI_ISL_6863471		Unidad de Investigaci√≥n M√©dica de Yucat√°n (UIMY)	Instituto de Biotecnolog√≠a de la UNAM	Consorcio Mexicano de Vigilancia Gen√≥mica (CoViGen-Mex). Authors (in alphabetical order): Julio Elias Alvarado-Yaah et al
hCoV-19/Mexico/ZAC_INER_IMSS_3438/2021	EPI_ISL_7729094		Unidad de Investigaci√≥n Biom√©dica de Zacatecas (UIBZ)	Centro de Investigaci√≥n en Enfermedades Infecciosas (CIENI), Instituto Nacional de Enfermedades Respiratorias (INER)	Consorcio Mexicano de Vigilancia Gen√≥mica (CoViGen-Mex). Authors (in alphabetical order): Julio Elias Alvarado-Yaah et al
hCoV-19/Guatemala/INC-LNS-068/2021	EPI_ISL_7449152		LNS	Inciensa, Instituto Costarricense de Investigaci√≥n y Ense√±anza en Nutrici√≥n y Salud	C√©sar Conde et al
hCoV-19/Guatemala/INC-LNS-051/2021	EPI_ISL_7449182		LNS	Inciensa, Instituto Costarricense de Investigaci√≥n y Ense√±anza en Nutrici√≥n y Salud	C√©sar Conde et al
hCoV-19/Guatemala/INC-LNS-093/2021	EPI_ISL_7449445		LNS	Inciensa, Instituto Costarricense de Investigaci√≥n y Ense√±anza en Nutrici√≥n y Salud	C√©sar Conde et al
hCoV-19/Curacao/CW-RIVM-69951/2021	EPI_ISL_6852932		Dutch COVID-19 response team	National Institute for Public Health and the Environment (RIVM)	Adam Meijer et al
hCoV-19/Belize/CML-297/2021	EPI_ISL_9670672		Central Medical Laboratory	Central Medical Laboratory	Roberto Melendez et al
hCoV-19/Guatemala/INC-LNS-117/2021	EPI_ISL_8056748		LNS	Inciensa, Instituto Costarricense de Investigaci√≥n y Ense√±anza en Nutrici√≥n y Salud	C√©sar Conde et al
hCoV-19/Guatemala/INC-LNS-132/2021	EPI_ISL_8056725		LNS	Inciensa, Instituto Costarricense de Investigaci√≥n y Ense√±anza en Nutrici√≥n y Salud	C√©sar Conde et al
hCoV-19/Guatemala/INC-LNS-056/2021	EPI_ISL_7449302		LNS	Inciensa, Instituto Costarricense de Investigaci√≥n y Ense√±anza en Nutrici√≥n y Salud	C√©sar Conde et al
hCoV-19/ElSalvador/INC-LNSP-050/2021	EPI_ISL_8106931		Laboratorio Nacional de Salud Publica	Inciensa, Instituto Costarricense de Investigaci√≥n y Ense√±anza en Nutrici√≥n y Salud	Ruth Vasquez et al
hCoV-19/ElSalvador/INC-LNSP-109/2021	EPI_ISL_8106953		Laboratorio Nacional de Salud Publica	Inciensa, Instituto Costarricense de Investigaci√≥n y Ense√±anza en Nutrici√≥n y Salud	Ruth Vasquez et al
hCoV-19/ElSalvador/INC-LNSP-049/2021	EPI_ISL_8106922		Laboratorio Nacional de Salud Publica	Inciensa, Instituto Costarricense de Investigaci√≥n y Ense√±anza en Nutrici√≥n y Salud	Ruth Vasquez et al
hCoV-19/Mexico/DUR_InDRE_FB49053_S9070/2021	EPI_ISL_6570870		LESP Durango	Instituto de Diagnostico y Referencia Epidemiologicos (INDRE)	Claudia Wong-Arambula et al
hCoV-19/Belize/CML-221/2021	EPI_ISL_8839010		Central Medical Laboratory	Central Medical Laboratory	Roberto Melendez et al
hCoV-19/Mexico/GRO-INMEGEN-35-145/2021	EPI_ISL_6181787		Salud Digna	Instituto Nacional de Medicina Genomica	Cedro-Tanda A et al
hCoV-19/Belize/CML-285/2021	EPI_ISL_9570695		Central Medical Laboratory	Central Medical Laboratory	Roberto Melendez et al
hCoV-19/Belize/CML-256/2021	EPI_ISL_8889590		Central Medical Laboratory	Central Medical Laboratory	Roberto Melendez et al
hCoV-19/Belize/CML-262/2021	EPI_ISL_9570688		Central Medical Laboratory	Central Medical Laboratory	Roberto Melendez et al
hCoV-19/Guatemala/INC-LNS-081/2021	EPI_ISL_7449208		LNS	Inciensa, Instituto Costarricense de Investigaci√≥n y Ense√±anza en Nutrici√≥n y Salud	C√©sar Conde et al
hCoV-19/FrenchPolynesia/IPP44390/2021	EPI_ISL_7589580		Hopital	National Reference Center for Viruses of Respiratory Infections, Institut Pasteur, Paris	Marion Barbet et al
hCoV-19/Guatemala/INC-LNS-127/2021	EPI_ISL_8056729		LNS	Inciensa, Instituto Costarricense de Investigaci√≥n y Ense√±anza en Nutrici√≥n y Salud	C√©sar Conde et al
hCoV-19/Guatemala/INC-LNS-099/2021	EPI_ISL_7449401		LNS	Inciensa, Instituto Costarricense de Investigaci√≥n y Ense√±anza en Nutrici√≥n y Salud	C√©sar Conde et al
hCoV-19/ElSalvador/INC-LNSP-108/2021	EPI_ISL_8106921		Laboratorio Nacional de Salud Publica	Inciensa, Instituto Costarricense de Investigaci√≥n y Ense√±anza en Nutrici√≥n y Salud	Ruth Vasquez et al
hCoV-19/Mexico/CAM_IBT_IMSS_3646/2021	EPI_ISL_5936623		Unidad de Investigaci√≥n M√©dica de Yucat√°n (UIMY)	Instituto de Biotecnolog√≠a de la UNAM	Consorcio Mexicano de Vigilancia Gen√≥mica (CoViGen-Mex). Authors (in alphabetical order): Julio Elias Alvarado-Yaah et al
[truncated: 433 more rows]
[truncated: 1 more columns]

## Sheet: Iota
strain	gisaid_epi_isl	genbank_accession	originating_lab	submitting_lab	author
Wuhan/WH01/2019	EPI_ISL_406798	LR757998.1	General Hospital of Central Theater Command of People's Liberation Army of China	BGI & Institute of Microbiology, Chinese Academy of Sciences & Shandong First Medical University & Shandong Academy of Medical Sciences & General Hospital of Central Theater Command of People's Liberation Army of China	Weijun Chen et al (https://dx.doi.org/10.1016/S0140-6736(20)30251-8)
USA/CA-CDC-03039618-001/2020	EPI_ISL_408008	MT027062.1	California Department of Health	Pathogen Discovery, Respiratory Viruses Branch, Division of Viral Diseases, Centers for Disease Control and Prevention	Krista Queen et al A (https://dx.doi.org/10.1101/2020.03.09.20032896)
USA/CA-CDC-03047275-001/2020	EPI_ISL_411955	MT106053.1	California Department of Public Health	Pathogen Discovery, Respiratory Viruses Branch, Division of Viral Diseases, Centers for Disease Control and Prevention	Krista Queen et al B
Wuhan/HBCDC-HB-02/2019	EPI_ISL_412898		Wuhan Jinyintan Hospital	Hubei Provincial Center for Disease Control and Prevention	Bin Fang et al (https://dx.doi.org/10.1101/2020.03.04.976662)
Wuhan/IME-WH03/2019	EPI_ISL_529215	MT291828.1	Beijing Institute of Microbiology and Epidemiology	Beijing Institute of Microbiology and Epidemiology	Fan et al
Australia/VIC13/2020	EPI_ISL_419733		Victorian Infectious Diseases Reference Laboratory (VIDRL)	Victorian Infectious Diseases Reference Laboratory and Microbiological Diagnostic Unit Public Health Laboratory, Doherty Institute	Caly L. et al A (https://dx.doi.org/10.1101/2020.05.12.20099929)
USA/WA-CDC-02982585-001/2020	EPI_ISL_407214	MT020880.1	Washington State Department of Health	Pathogen Discovery, Respiratory Viruses Branch, Division of Viral Diseases, Centers for Disease Control and Prevention	Krista Queen et al B
Australia/QLD01/2020	EPI_ISL_407894		Pathology Queensland	Public Health Virology Laboratory	Ben Huang et al
Australia/NSW636/2020	EPI_ISL_490045		South Eastern Area Laboratory Services (SEALS)	NSW Health Pathology - Institute of Clinical Pathology and Medical Research; Westmead Hospital; University of Sydney	CIDM-PH et al.
Australia/NSW01/2020	EPI_ISL_407893		Centre for Infectious Diseases and Microbiology Laboratory Services	NSW Health Pathology - Institute of Clinical Pathology and Medical Research; Westmead Hospital; University of Sydney	Eden J-S et al (https://www.nature.com/articles/s41591-020-1000-7)
Peru/LIM-UPCH-0081/2020	EPI_ISL_540959		Laboratorio de Referencia Nacional de Virus Respiratorios, Instituto Nacional de Salud Peru	Laboratorio de Gen√≥mica Microbiana, Universidad Peruana Cayetano Heredia	Pablo Tsukayama et al
Wuhan/Hu-1/2019	EPI_ISL_402125	MN908947.3	National Institute for Communicable Disease Control and Prevention (ICDC) Chinese Center for Disease Control and Prevention (China CDC)	National Institute for Communicable Disease Control and Prevention (ICDC) Chinese Center for Disease Control and Prevention (China CDC)	Zhang et al (https://dx.doi.org/10.1038/s41586-020-2008-3)
Wuhan/IPBCAMS-WH-04/2019	EPI_ISL_403929	MT019532.1	Institute of Pathogen Biology, Chinese Academy of Medical Sciences & Peking Union Medical College	Institute of Pathogen Biology, Chinese Academy of Medical Sciences & Peking Union Medical College	Lili Ren et al (https://dx.doi.org/10.1093/cid/ciaa203/5780800)
Wuhan/HBCDC-HB-03/2019	EPI_ISL_412899		Wuhan Jinyintan Hospital	Hubei Provincial Center for Disease Control and Prevention	Bin Fang et al (https://dx.doi.org/10.1101/2020.03.04.976662)
Wuhan/IME-WH02/2019	EPI_ISL_529214	MT291827.1	Beijing Institute of Microbiology and Epidemiology	Beijing Institute of Microbiology and Epidemiology	Fan et al
Wuhan/IME-WH05/2019	EPI_ISL_529217	MT291830.1	Beijing Institute of Microbiology and Epidemiology	Beijing Institute of Microbiology and Epidemiology	Fan et al
Wuhan/WIV04/2019	EPI_ISL_402124	MN996528.1	Wuhan Jinyintan Hospital	Wuhan Institute of Virology, Chinese Academy of Sciences	Peng Zhou et al
Wuhan/IME-WH04/2019	EPI_ISL_529216	MT291829.1	Beijing Institute of Microbiology and Epidemiology	Beijing Institute of Microbiology and Epidemiology	Fan et al
Wuhan/WIV06/2019	EPI_ISL_402129	MN996530.1	Wuhan Jinyintan Hospital	Wuhan Institute of Virology, Chinese Academy of Sciences	Peng Zhou et al
USA/WI-CDC-03041142-001/2020	EPI_ISL_408670	MT039887.1	Wisconsin Department of Health Services	Pathogen Discovery, Respiratory Viruses Branch, Division of Viral Diseases, Centers for Disease Control and Prevention	Jing Zhang et al A (https://dx.doi.org/10.1101/2020.03.09.20032896)
Australia/VIC14/2020	EPI_ISL_419734		Victorian Infectious Diseases Reference Laboratory (VIDRL)	Victorian Infectious Diseases Reference Laboratory and Microbiological Diagnostic Unit Public Health Laboratory, Doherty Institute	Caly L. et al A (https://dx.doi.org/10.1101/2020.05.12.20099929)
USA/CA-CDC-03040142-001/2020	EPI_ISL_408010	MT027064.1	California Department of Health	Pathogen Discovery, Respiratory Viruses Branch, Division of Viral Diseases, Centers for Disease Control and Prevention	Ying Tao et al A (https://dx.doi.org/10.1101/2020.03.09.20032896)
Australia/VIC02/2020	EPI_ISL_416410		Victorian Infectious Diseases Reference Laboratory (VIDRL)	Victorian Infectious Diseases Reference Laboratory and Microbiological Diagnostic Unit Public Health Laboratory, Doherty Institute	Caly L. et al A (https://dx.doi.org/10.1101/2020.05.12.20099929)
USA/CA-CDC-02993506-001/2020	EPI_ISL_406036	MN994468.1	California Department of Public Health	Pathogen Discovery, Respiratory Viruses Branch, Division of Viral Diseases, Centers for Disease Control and Prevention	Anna Uehara et al A (https://dx.doi.org/10.1101/2020.03.09.20032896)
France/IDF-0372/2020	EPI_ISL_406596		Department of Infectious and Tropical Diseases, Bichat Claude Bernard Hospital, Paris	National Reference Center for Viruses of Respiratory Infections, Institut Pasteur, Paris	M√©lanie Albert et al A (https://dx.doi.org/10.1101/2020.04.24.059576)
France/IDF-0373/2020	EPI_ISL_406597		Department of Infectious and Tropical Diseases, Bichat Claude Bernard Hospital, Paris	National Reference Center for Viruses of Respiratory Infections, Institut Pasteur, Paris	M√©lanie Albert et al A (https://dx.doi.org/10.1101/2020.04.24.059576)
Brazil/SP-02/2020	EPI_ISL_413016		Hospital Israelita Albert Einstein	Instituto Adolfo Lutz, Interdisciplinary Procedures Center, Strategic Laboratory	Jaqueline Goes de Jesus et al (https://virological.org/t/first-cases-of-coronavirus-disease-covid-19-in-brazil-south-america-2-genomes-3rd-march-2020/409)
Brazil/ES-FIOCRUZ-225/2020	EPI_ISL_415128		Laborat√≥rio Central de Sa√∫de P√∫blica do Estado do Esp√≠rito Santo (LACEN-ES)	Laboratory of Respiratory Viruses and Measles, Oswaldo Cruz Institute, FIOCRUZ	Paola Resende et al A (https://dx.doi.org/10.1101/2020.06.17.158006)
Italy/LAZ-INMI1-cs/2020	EPI_ISL_410546		INMI Lazzaro Spallanzani IRCCS	Laboratory of Virology, INMI Lazzaro Spallanzani IRCCS	Maria R. Capobianchi et al (https://dx.doi.org/10.1002/jmv.25699)
Italy/LAZ-INMI2-N/2020	EPI_ISL_451302	MT509662.1	Laboratory of Virology, INMI Lazzaro Spallanzani IRCCS	Laboratory of Virology, INMI Lazzaro Spallanzani IRCCS	Cesare E.M. Gruber et al A (https://dx.doi.org/10.1002/jmv.25699)
France/IDF_HB_112001089879/2020	EPI_ISL_940543		H√¥pital Bichat Claude Bernard, Laboratoire de Virologie	IAME UMR1137 Inserm, Universit√© de Paris, H√¥pital Bichat	Antoine Bridier-Nahmias et al
Australia/NSW03/2020	EPI_ISL_408977		Serology, Virology and OTDS Laboratories (SAViD), NSW Health Pathology Randwick	NSW Health Pathology - Institute of Clinical Pathology and Medical Research; Centre for Infectious Diseases and Microbiology Laboratory Services; Westmead Hospital; University of Sydney	Eden J-S et al (https://www.nature.com/articles/s41591-020-1000-7)
Australia/VIC03/2020	EPI_ISL_416411		Victorian Infectious Diseases Reference Laboratory (VIDRL)	Victorian Infectious Diseases Reference Laboratory and Microbiological Diagnostic Unit Public Health Laboratory, Doherty Institute	Caly L. et al A (https://dx.doi.org/10.1101/2020.05.12.20099929)
France/IDF_HB_112001900001/2020	EPI_ISL_940542		H√¥pital Bichat Claude Bernard, Laboratoire de Virologie	IAME UMR1137 Inserm, Universit√© de Paris, H√¥pital Bichat	Antoine Bridier-Nahmias et al
Australia/VIC2387/2020	EPI_ISL_522105	MT972235.1	Victorian Infectious Diseases Reference Laboratory (VIDRL)	VIDRL and MDU-PHL	Caly L. et al B
Australia/VIC8344/2020	EPI_ISL_594137	MW153748.1	MDU-PHL, The Peter Doherty Institute for Infection and Immunity	MDU-PHL, The Peter Doherty Institute for Infection and Immunity	Caly et al
Australia/VIC18483/2021	EPI_ISL_2920934		Victorian Infectious Diseases Reference Laboratory (VIDRL)	VIDRL and MDU-PHL	Caly L. et al B
Wuhan/WHU02/2020	EPI_ISL_406717	MN988669.1	State Key Laboratory of Virology, Wuhan University	State Key Laboratory of Virology, Wuhan University	Chen et al (http://biorxiv.org/lookup/doi/10.1101/2020.03.27.009480)
Wuhan/WHU01/2020	EPI_ISL_406716	MN988668.1	State Key Laboratory of Virology, Wuhan University	State Key Laboratory of Virology, Wuhan University	Chen et al (http://biorxiv.org/lookup/doi/10.1101/2020.03.27.009480)
France/IDF_HB_112001012957/2020	EPI_ISL_940274		H√¥pital Bichat Claude Bernard, Laboratoire de Virologie	IAME UMR1137 Inserm, Universit√© de Paris, H√¥pital Bichat	Antoine Bridier-Nahmias et al
France/IDF-0626/2020	EPI_ISL_408431		Sorbonne Universit√©, Inserm et Assistance Publique-H√¥pitaux de Paris (Piti√© Salp√©tri√®re)	National Reference Center for Viruses of Respiratory Infections, Institut Pasteur, Paris	M√©lanie Albert et al B (https://dx.doi.org/10.2807/1560-7917.ES.2020.25.13.2000305)
Australia/NT01/2020	EPI_ISL_419831		Royal Darwin Hospital	Victorian Infectious Diseases Reference Laboratory and Microbiological Diagnostic Unit Public Health Laboratory, Doherty Institute	Meumann et al
Australia/WA11/2020	EPI_ISL_420456		PathWest Laboratory Medicine WA	PathWest Laboratory Medicine WA	Chisha Sikazwe et al
Australia/WA34/2020	EPI_ISL_470851		PathWest Laboratory Medicine WA	PathWest Laboratory Medicine WA	Chisha Sikazwe et al
Australia/NT05/2020	EPI_ISL_419835		Royal Darwin Hospital	Victorian Infectious Diseases Reference Laboratory and Microbiological Diagnostic Unit Public Health Laboratory, Doherty Institute	Meumann et al
USA/Cruise-CDC-3053324-001/2020	EPI_ISL_413620	MT159713.2		Pathogen Discovery, Respiratory Viruses Branch, Division of Viral Diseases, Centers for Disease Control and Prevention	Clinton R. Paden et al
USA/Cruise-CDC-03052612-001/2020	EPI_ISL_413614	MT159710.2		Pathogen Discovery, Respiratory Viruses Branch, Division of Viral Diseases, Centers for Disease Control and Prevention	Ying Tao et al B
USA/Cruise-CDC-03053578-001/2020	EPI_ISL_413608	MT159719.2		Pathogen Discovery, Respiratory Viruses Branch, Division of Viral Diseases, Centers for Disease Control and Prevention	Anna Uehara et al B
USA/Cruise-CDC-3053326-001/2020	EPI_ISL_413621	MT159714.2		Pathogen Discovery, Respiratory Viruses Branch, Division of Viral Diseases, Centers for Disease Control and Prevention	Clinton R. Paden et al
USA/Cruise-CDC-3055039-001/2020	EPI_ISL_414481	MT184909.2		Pathogen Discovery, Respiratory Viruses Branch, Division of Viral Diseases, Centers for Disease Control and Prevention	Ying Tao et al B
USA/Cruise-CDC-3054940-001/2020	EPI_ISL_413610	MT159721.2		Pathogen Discovery, Respiratory Viruses Branch, Division of Viral Diseases, Centers for Disease Control and Prevention	Anna Uehara et al B
USA/Cruise-CDC-03054873-001/2020	EPI_ISL_413618	MT159711.2		Pathogen Discovery, Respiratory Viruses Branch, Division of Viral Diseases, Centers for Disease Control and Prevention	Clinton R. Paden et al
Australia/NT04/2020	EPI_ISL_419833		Royal Darwin Hospital	Victorian Infectious Diseases Reference Laboratory and Microbiological Diagnostic Unit Public Health Laboratory, Doherty Institute	Meumann et al
PapuaNewGuinea/PNG3148/2020	EPI_ISL_6466386		Central Public Health Laboratory	Microbiological Diagnostic Unit - Public Health Laboratory (MDU-PHL)	Kumbu et al
PapuaNewGuinea/PNG3149/2020	EPI_ISL_7737971		Central Public Health Laboratory	Microbiological Diagnostic Unit - Public Health Laboratory (MDU-PHL)	Kumbu et al
PapuaNewGuinea/PNG3166/2020	EPI_ISL_7737725		Central Public Health Laboratory	Microbiological Diagnostic Unit - Public Health Laboratory (MDU-PHL)	Kumbu et al
PapuaNewGuinea/PNG3158/2020	EPI_ISL_6463905		Central Public Health Laboratory	Microbiological Diagnostic Unit - Public Health Laboratory (MDU-PHL)	Kumbu et al
PapuaNewGuinea/PNG3160/2020	EPI_ISL_6463910		Central Public Health Laboratory	Microbiological Diagnostic Unit - Public Health Laboratory (MDU-PHL)	Kumbu et al
PapuaNewGuinea/PNG3171/2020	EPI_ISL_6463921		Central Public Health Laboratory	Microbiological Diagnostic Unit - Public Health Laboratory (MDU-PHL)	Kumbu et al
PapuaNewGuinea/PNG3215/2020	EPI_ISL_6463953		Central Public Health Laboratory	Microbiological Diagnostic Unit - Public Health Laboratory (MDU-PHL)	Kumbu et al
PapuaNewGuinea/PNG3202/2020	EPI_ISL_7737729		Central Public Health Laboratory	Microbiological Diagnostic Unit - Public Health Laboratory (MDU-PHL)	Kumbu et al
PapuaNewGuinea/PNG3146/2020	EPI_ISL_6463883		Central Public Health Laboratory	Microbiological Diagnostic Unit - Public Health Laboratory (MDU-PHL)	Kumbu et al
PapuaNewGuinea/PNG3147/2020	EPI_ISL_7737720		Central Public Health Laboratory	Microbiological Diagnostic Unit - Public Health Laboratory (MDU-PHL)	Kumbu et al
PapuaNewGuinea/11/2020	EPI_ISL_693481		Central Public Health Laboratory	National Public Health Laboratory, National Centre for Infectious Diseases	Tze Minn Mak et al
PapuaNewGuinea/12/2020	EPI_ISL_693482		Central Public Health Laboratory	National Public Health Laboratory, National Centre for Infectious Diseases	Tze Minn Mak et al
PapuaNewGuinea/PNG3140/2020	EPI_ISL_7737973		Central Public Health Laboratory	Microbiological Diagnostic Unit - Public Health Laboratory (MDU-PHL)	Kumbu et al
PapuaNewGuinea/PNG3229/2020	EPI_ISL_7737731		Central Public Health Laboratory	Microbiological Diagnostic Unit - Public Health Laboratory (MDU-PHL)	Kumbu et al
PapuaNewGuinea/PNG3231/2020	EPI_ISL_7737732		Central Public Health Laboratory	Microbiological Diagnostic Unit - Public Health Laboratory (MDU-PHL)	Kumbu et al
Hangzhou/HZCDC0048L/2020	EPI_ISL_421232		Hangzhou Center for Diseases Control and Prevention	Hangzhou Center for Diseases Control and Prevention	Jun Li et al
Japan/OS-20-07-1/2020	EPI_ISL_410532		Dept. of Pathology, National Institute of Infectious Diseases	Pathogen Genomics Center, National Institute of Infectious Diseases	Tsuyoshi Sekizuka et al A (https://dx.doi.org/10.2807/1560-7917.ES.2020.25.13.2000305)
Hangzhou/HZ49/2020	EPI_ISL_418442	MT253702.1	Hangzhou Center for Disease Control and Prevention	Inspection Center of Hangzhou Center for Disease Control and Prevention	Yu hua et al
USA/IL-CDC-02983522-001/2020	EPI_ISL_404253	MN988713.1	IL Department of Public Health Chicago Laboratory	Pathogen Discovery, Respiratory Viruses Branch, Division of Viral Diseases, Centers for Disease Control and Prevention	Ying Tao et al A (https://dx.doi.org/10.1101/2020.03.09.20032896)
Hangzhou/HZ551/2020	EPI_ISL_418513	MT253703.1	Hangzhou Center for Disease Control and Prevention	Inspection Center of Hangzhou Center for Disease Control and Prevention	Yu hua et al
Taiwan/CGMH-CGU-01/2020	EPI_ISL_411915	MT192759.1	Laboratory Medicine	Department of Laboratory Medicine, Lin-Kou Chang Gung Memorial Hospital, Taoyuan, Taiwan.	Kuo-Chien Tsao et al (https://dx.doi.org/10.1080/22221751.2020.1782271)
Finland/1/2020	EPI_ISL_407079	MT020781.1	Lapland Central Hospital	Department of Virology, University of Helsinki and Helsinki University Hospital, Helsinki, Finland	Teemu Smura et al
Hangzhou/HZ576/2020	EPI_ISL_418514	MT253704.1	Hangzhou Center for Disease Control and Prevention	Inspection Center of Hangzhou Center for Disease Control and Prevention	Yu hua et al
Sichuan/SC-NJ-090/2020	EPI_ISL_451339		West China Hospital of Sichuan University	State Key Laboratory of Biotherapy of Sichuan University	Baowen Du et al
USA/CA-CDC-6/2020	EPI_ISL_410044		California Department of Public Health	Pathogen Discovery, Respiratory Viruses Branch, Division of Viral Diseases, Centers for Disease Control and Prevention	Jing Zhang et al A (https://dx.doi.org/10.1101/2020.03.09.20032896)
USA/CA-SCCPHD-UC101/2020	EPI_ISL_435580		Santa Clara County Public Health Department	Chiu Laboratory, University of California, San Francisco	Xianding Deng et al
Chile/LI-ISPCH-2/2020	EPI_ISL_445274		LABORATORIO TORRE MEDICA LTDA.	Instituto de Salud Publica de Chile	Andr√©s E Castillo et al
Egypt/CCHE57357-A-66/2020	EPI_ISL_812836	MW467471.1	Genomics Program, Children Cancer Hospital	Genomics Program, Children Cancer Hospital	Hatem et al
USA/CA-CDC-03056430-001/2020	EPI_ISL_412862	MT118835.1	California Department of Public Health	Pathogen Discovery, Respiratory Viruses Branch, Division of Viral Diseases, Centers for Disease Control and Prevention	Krista Queen et al B
Lu-an/101/2020	EPI_ISL_1069207		Microbiology Laboratory,Lu`an Center for Disease Control and Prevention	Microbiology Laboratory,Lu`an Center for Disease Control and Prevention	Yang Wei et al
SouthKorea/KCDC2005/2020	EPI_ISL_426166		Division of Viral Diseases, Center for Laboratory Control of Infectious Diseases, Korea Centers for Diseases Control and Prevention	Division of Viral Diseases, Center for Laboratory Control of Infectious Diseases, Korea Centers for Diseases Control and Prevention	Jeong-Min Kim et al
Sichuan/SC-NJ-089/2020	EPI_ISL_451338		West China Hospital of Sichuan University	State Key Laboratory of Biotherapy of Sichuan University	Baowen Du et al
England/200641094/2020	EPI_ISL_414040		Respiratory Virus Unit, Microbiology Services Colindale, Public Health England	Respiratory Virus Unit, Microbiology Services Colindale, Public Health England	Monica Galiano et al (https://virological.org/t/preliminary-analysis-of-sars-cov-2-importation-establishment-of-uk-transmission-lineages/507)
Lu-an/426/2020	EPI_ISL_1081291		Microbiology Laboratory,Lu`an Center for Disease Control and Prevention	Microbiology Laboratory,Lu`an Center for Disease Control and Prevention	Yang Wei et al
Wuhan/HB-WH2-167/2020	EPI_ISL_454933		Wuhan Chain Medical Labs (CMLabs)	State Key Laboratory of Biotherapy of Sichuan University	Baowen Du et al
England/200690756/2020	EPI_ISL_414044		Respiratory Virus Unit, Microbiology Services Colindale, Public Health England	Respiratory Virus Unit, Microbiology Services Colindale, Public Health England	Monica Galiano et al (https://virological.org/t/preliminary-analysis-of-sars-cov-2-importation-establishment-of-uk-transmission-lineages/507)
France/ARA-739/2020	EPI_ISL_410486		CNR Virus des Infections Respiratoires - France SUD	CNR Virus des Infections Respiratoires - France SUD	Bal et al (https://dx.doi.org/10.1016/j.cmi.2020.03.020)
England/200690306/2020	EPI_ISL_414043		Respiratory Virus Unit, Microbiology Services Colindale, Public Health England	Respiratory Virus Unit, Microbiology Services Colindale, Public Health England	Monica Galiano et al (https://virological.org/t/preliminary-analysis-of-sars-cov-2-importation-establishment-of-uk-transmission-lineages/507)
Lu-an/352/2020	EPI_ISL_1081196		Microbiology Laboratory,Lu`an Center for Disease Control and Prevention	Microbiology Laboratory,Lu`an Center for Disease Control and Prevention	Yang Wei et al
Australia/NT43/2020	EPI_ISL_480691		Royal Darwin Hospital Pathology	MDU-PHL	Meumann et al
Lu-an/777/2020	EPI_ISL_1081340		Microbiology Laboratory,Lu`an Center for Disease Control and Prevention	Microbiology Laboratory,Lu`an Center for Disease Control and Prevention	Yang Wei et al
Anhui/2/2020	EPI_ISL_412026		Second Hospital of Anhui Medical University	Second Hospital of Anhui Medical University	Changtai Wang et al
Wuhan/HB-WH1-135/2020	EPI_ISL_454912		Wuhan Chain Medical Labs (CMLabs)	State Key Laboratory of Biotherapy of Sichuan University	Baowen Du et al
Beijing/DT-travelUSA01/2020	EPI_ISL_452332		Laboratory of Infectious Diseases Center of Beijing Ditan Hospital	Laboratory of Infectious Diseases Center of Beijing Ditan Hospital	Siyuan Yang et al
Wuhan/HB-WH3-176/2020	EPI_ISL_454940		Wuhan Chain Medical Labs (CMLabs)	State Key Laboratory of Biotherapy of Sichuan University	Baowen Du et al
USA/IL-CDC-03066051-001/2020	EPI_ISL_420790		Illinois Department of Public Health Chicago Laboratory	Pathogen Discovery, Respiratory Viruses Branch, Division of Viral Diseases, Centers for Disease Control and Prevention	Krista Queen et al B
Wuhan/HB-WH1-122/2020	EPI_ISL_454904		Wuhan Chain Medical Labs (CMLabs)	State Key Laboratory of Biotherapy of Sichuan University	Baowen Du et al
England/201161525/2020	EPI_ISL_464852		Respiratory Virus Unit, Microbiology Services Colindale, Public Health England	Respiratory Virus Unit, Microbiology Services Colindale, Public Health England	PHE Covid Sequencing Team et al
SouthAfrica/R02827/2020	EPI_ISL_430297		National Institute for Communicable Diseases of the National Health Laboratory Service	National Institute for Communicable Diseases of the National Health Laboratory Service	Allam M et al
[truncated: 4,359 more rows]
[truncated: 2 more columns]

## Sheet: Iota N.iORF3
authors	genbankAccession	gisaidEpiIsl	originatingLab	sraAccession	strain	submittingLab
[truncated: 140 more rows]

## Sheet: Omicron
strain	gisaid_epi_isl	genbank_accession	originating_lab	submitting_lab	author
[truncated: 3,496 more rows]
